# Supplementary material for: (E)-N′-(2-Hydr­oxy-4-methoxy­benzyl­idene)isonicotinohydrazide monohydrate
Source: Acta Crystallogr Sect E Struct Rep Online. 2008 Sep 24;64(Pt 10):o1996–7. doi: 10.1107/S1600536808029619 (PMC2959424; doi:10.1107/S1600536808029619)
Supplement: Supplementary file 2 [file e-64-o1996-Isup2.hkl]

# 
# h,k,l, Fc-squared, Fo-squared, sigma(Fo-squared) and status flag 
# 
data_I
_shelx_title ' p21c in P2(1)/c' 
_shelx_refln_list_code          4 
_shelx_F_calc_maximum      198.97 
_exptl_crystal_F_000       608.00 
_reflns_d_resolution_high  0.7699 
 
loop_ 
 _symmetry_equiv_pos_as_xyz 
 'x, y, z' 
 '-x, y+1/2, -z+1/2' 
 '-x, -y, -z' 
 'x, -y-1/2, z-1/2' 
 
_cell_length_a     7.2993 
_cell_length_b    12.5368 
_cell_length_c    14.8080 
_cell_angle_alpha  90.000 
_cell_angle_beta   96.281 
_cell_angle_gamma  90.000 
 
_shelx_F_squared_multiplier     1.000 
 
loop_ 
 _refln_index_h 
 _refln_index_k 
 _refln_index_l 
 _refln_F_squared_calc 
 _refln_F_squared_meas 
 _refln_F_squared_sigma 
 _refln_observed_status 
   1   0   0      985.08      984.56     13.81 o 
   2   0   0    11158.08    11183.10    110.28 o 
   3   0   0      609.90      642.21     15.71 o 
   4   0   0      252.71      267.76     11.33 o 
   5   0   0       52.90       54.66      6.63 o 
   6   0   0      147.45      144.62      6.53 o 
   7   0   0       10.73        7.36      2.78 o 
   8   0   0        1.28        3.28      4.35 o 
   1   1   0      288.70      295.31      4.43 o 
   2   1   0     7927.47     7534.63    104.88 o 
   3   1   0      129.70      130.97      3.81 o 
   4   1   0      303.01      306.48      6.72 o 
   5   1   0      116.62      114.47      4.71 o 
   6   1   0        0.46       -0.41      1.67 o 
   7   1   0        6.87       11.63      3.86 o 
   8   1   0        7.01       -3.63      3.90 o 
   0   2   0    18568.64    15498.26    153.41 o 
   1   2   0        4.27        6.60      1.07 o 
   2   2   0    13628.70    13102.79    223.31 o 
   3   2   0      716.33      731.00      9.17 o 
   4   2   0      117.10      129.08      4.39 o 
   5   2   0      591.63      614.12     22.70 o 
   6   2   0        0.15       -1.75      1.21 o 
   7   2   0        6.39        5.37      2.74 o 
   8   2   0        0.71       -1.84      2.46 o 
   9   2   0        1.15        3.49      5.42 o 
   1   3   0       45.38       52.92      1.38 o 
   2   3   0      215.37      214.43      3.40 o 
   3   3   0     1489.84     1491.74     17.40 o 
   4   3   0      307.00      320.15      6.14 o 
   5   3   0       82.63       81.91      3.55 o 
   6   3   0        0.32        0.03      1.41 o 
   7   3   0       22.75       27.96      9.51 o 
   8   3   0        0.83       -3.51      7.87 o 
   9   3   0       10.67       12.75      6.35 o 
   0   4   0      301.75      285.88      4.33 o 
   1   4   0      466.38      438.19      4.46 o 
   2   4   0     1906.83     1990.10     25.32 o 
   3   4   0     1379.12     1406.07     17.01 o 
   4   4   0      131.88      136.20      4.98 o 
   5   4   0        0.65        1.36      1.40 o 
   6   4   0       39.50       41.94      8.10 o 
   7   4   0        1.07        3.29      2.34 o 
   8   4   0       25.50       28.48     27.07 o 
   9   4   0        3.15        3.77      5.34 o 
   1   5   0     2440.76     2433.41     14.48 o 
   2   5   0        5.32        4.45      0.88 o 
   3   5   0      291.31      318.44      6.09 o 
   4   5   0       83.86       88.15      5.82 o 
   5   5   0      140.50      129.10      5.33 o 
   6   5   0       76.42       80.54      5.84 o 
   7   5   0        0.22       -0.90      2.64 o 
   8   5   0       30.68       27.82      8.46 o 
   0   6   0      662.71      732.67      8.81 o 
   1   6   0      366.16      417.89      4.50 o 
   2   6   0      761.38      813.57      8.26 o 
   3   6   0      307.66      369.11      6.77 o 
   4   6   0      191.36      198.30      6.07 o 
   5   6   0        8.05        5.16      4.12 o 
   6   6   0       58.10       53.56      9.10 o 
   7   6   0        1.72        6.99      3.63 o 
   8   6   0        7.40        8.53      5.94 o 
   1   7   0        3.87        0.11      0.66 o 
   2   7   0      220.13      238.32      4.21 o 
   3   7   0       36.67       50.50      3.03 o 
   4   7   0        1.62       -0.38      1.35 o 
   5   7   0        2.99        1.26      2.15 o 
   6   7   0        1.61        2.45      2.66 o 
   7   7   0        0.54        1.41      2.70 o 
   8   7   0        1.04        5.82      5.04 o 
   0   8   0      209.42      260.25      5.82 o 
   1   8   0     1657.34     1730.72     14.37 o 
   2   8   0       88.56       99.45      5.42 o 
   3   8   0      268.66      286.76     10.84 o 
   4   8   0      103.16      103.74      4.90 o 
   5   8   0        0.43       -0.36      2.12 o 
   6   8   0        2.38       -1.70      2.64 o 
   7   8   0       13.20       12.35     10.01 o 
   8   8   0        0.90        2.69      3.97 o 
   1   9   0      137.94      143.31      4.45 o 
   2   9   0        0.25        0.06      1.19 o 
   3   9   0      236.69      229.30      6.23 o 
   4   9   0        4.77        4.70      2.50 o 
   5   9   0        0.82       -1.47      4.04 o 
   6   9   0       90.03       76.13     13.16 o 
   7   9   0        0.01        3.30      3.50 o 
   0  10   0      138.03      119.12      6.77 o 
   1  10   0      194.76      182.13      5.27 o 
   2  10   0       15.50       13.37      2.13 o 
   3  10   0       41.67       33.27      3.15 o 
   4  10   0      210.66      219.03      9.84 o 
   5  10   0       56.82       51.55      6.61 o 
   6  10   0        0.17        5.71      3.44 o 
   7  10   0       26.94       38.29      8.91 o 
   1  11   0        5.03        4.23      1.65 o 
   2  11   0        0.08        2.86      1.63 o 
   3  11   0       61.39       62.55      4.17 o 
   4  11   0       61.62       69.21      6.70 o 
   5  11   0       19.43       14.16      4.21 o 
   6  11   0        1.29        0.76      3.25 o 
   0  12   0        7.55        0.83      3.42 o 
   1  12   0        9.70        9.90      3.30 o 
   2  12   0       31.31       27.57      4.10 o 
   3  12   0       55.97       46.10      3.99 o 
   4  12   0       25.54       12.37      4.70 o 
   5  12   0       78.87       66.69      7.37 o 
   6  12   0       56.18       49.89     10.01 o 
   1  13   0        4.97        3.26      5.97 o 
   2  13   0      106.50      111.16     12.72 o 
   3  13   0      140.51      145.51     23.96 o 
   4  13   0        8.72       10.35      7.46 o 
   5  13   0       44.97       49.57     11.50 o 
   0  14   0       74.09       65.08     10.12 o 
   1  14   0       40.68       38.88      5.85 o 
   2  14   0        1.84        0.45      2.94 o 
   3  14   0        1.46        1.54      3.11 o 
   4  14   0        2.22        4.02      7.56 o 
   1  15   0        0.09       -0.05      3.16 o 
   2  15   0        2.34       -0.10      3.92 o 
   3  15   0        2.55       -0.31      4.66 o 
   0  16   0        9.53        8.01      6.25 o 
   1  16   0       12.60        7.38      4.25 o 
  -9   1   1        2.05       -0.07      6.73 o 
  -8   1   1        1.87        0.42      2.58 o 
  -7   1   1       51.75       53.75      4.02 o 
  -6   1   1       84.59       82.52      4.63 o 
  -5   1   1      161.16      169.00      5.58 o 
  -4   1   1      601.62      589.49     15.44 o 
  -3   1   1       37.91       51.33      3.79 o 
  -2   1   1     6258.72     5976.36     87.73 o 
  -1   1   1      260.45      244.35      3.43 o 
   0   1   1     1139.57     1101.43     41.55 o 
   1   1   1     3464.55     3279.76     44.64 o 
   2   1   1    39587.82    33899.14    274.49 o 
   3   1   1     1609.64     1620.18     13.06 o 
   4   1   1     1179.12     1193.04     10.64 o 
   5   1   1       30.55       29.73      2.18 o 
   6   1   1        1.24        0.97      1.10 o 
   7   1   1      101.43      103.86      7.15 o 
   8   1   1       78.40       82.87      7.54 o 
  -9   2   1        0.07       -3.42      5.59 o 
  -8   2   1       14.03       15.35      4.10 o 
  -7   2   1        1.83        2.04      2.30 o 
  -6   2   1       12.11        4.60      2.17 o 
  -5   2   1        6.97        9.26      1.92 o 
  -4   2   1      346.95      361.21      7.14 o 
  -3   2   1     1644.58     1670.15     22.58 o 
  -2   2   1     5311.48     5344.24     32.96 o 
  -1   2   1      113.29      117.18      3.95 o 
   0   2   1     2483.62     2219.64     33.62 o 
   1   2   1     7117.38     6926.09     72.74 o 
   2   2   1     3036.61     2963.88     21.63 o 
   3   2   1       46.56       59.34      2.38 o 
   4   2   1      528.54      530.86      8.88 o 
   5   2   1      340.14      334.64      5.85 o 
   6   2   1       99.97      107.30      7.27 o 
   7   2   1       81.90       82.90      7.01 o 
   8   2   1        0.31       -1.41      2.37 o 
   9   2   1       13.46       18.33      6.97 o 
  -9   3   1        5.04       13.41      6.23 o 
  -8   3   1       12.32        9.29      4.47 o 
  -7   3   1        0.36       -0.73      3.47 o 
  -6   3   1        7.90       14.19      2.95 o 
  -5   3   1       13.25       12.91      3.14 o 
  -4   3   1      251.28      256.20      6.77 o 
  -3   3   1      865.39      844.00      8.68 o 
  -2   3   1     1878.03     1832.90     44.16 o 
  -1   3   1     4560.55     4170.10     31.67 o 
   0   3   1      733.90      738.42      6.50 o 
   1   3   1      117.76      119.83      3.64 o 
   2   3   1       20.91       15.45      1.10 o 
   3   3   1      414.02      378.66      5.64 o 
   4   3   1      965.30     1011.22     11.01 o 
   5   3   1      174.32      173.46      4.24 o 
   6   3   1        9.19       10.65      3.35 o 
   7   3   1        0.42       -2.33      1.79 o 
   8   3   1        0.35        3.42      2.73 o 
   9   3   1       25.98       35.08      8.70 o 
  -9   4   1        0.72        1.12      4.62 o 
  -8   4   1        2.35        4.50      4.19 o 
  -7   4   1       10.72       11.45      3.78 o 
  -6   4   1       26.01       20.08      2.85 o 
  -5   4   1       91.72       96.40     11.54 o 
  -4   4   1      835.56      824.59     10.53 o 
  -3   4   1       44.46       49.06      3.31 o 
  -2   4   1      489.01      507.19     10.81 o 
  -1   4   1      985.75      927.89     10.45 o 
   0   4   1      101.69       95.72      2.19 o 
   1   4   1     1496.50     1378.05     10.34 o 
   2   4   1       13.39       10.75      1.22 o 
   3   4   1       60.13       65.14      4.15 o 
   4   4   1       21.75       23.64      2.03 o 
   5   4   1      211.59      216.58      6.42 o 
   6   4   1       67.88       75.15      8.04 o 
   7   4   1       14.48       22.08      4.40 o 
   8   4   1       11.58       11.27      3.87 o 
   9   4   1        0.14       13.07      6.52 o 
  -9   5   1       11.38       12.36      6.53 o 
  -8   5   1        0.08        0.21      3.40 o 
  -7   5   1        1.15        1.09      2.61 o 
  -6   5   1        4.58        2.52      2.41 o 
  -5   5   1       12.90       16.47      3.40 o 
  -4   5   1      235.84      231.75      8.06 o 
  -3   5   1        0.35        1.98      0.86 o 
  -2   5   1      332.23      316.40      4.39 o 
  -1   5   1     1659.64     1767.33     10.19 o 
   0   5   1      126.80      138.86      2.41 o 
   1   5   1      852.15      851.91      9.69 o 
   2   5   1       14.80       12.87      1.20 o 
   3   5   1       47.94       52.07      2.25 o 
   4   5   1      158.47      177.28      5.44 o 
   5   5   1      138.22      122.66      7.15 o 
   6   5   1        1.67        0.16      1.86 o 
   7   5   1       18.53       21.82      6.49 o 
   8   5   1       12.26       19.72      6.03 o 
  -8   6   1        5.34        0.97      3.18 o 
  -7   6   1        0.65       -0.78      2.58 o 
  -6   6   1        0.00       -0.86      2.07 o 
  -5   6   1        7.33       10.68      2.34 o 
  -4   6   1       61.38       65.88      3.93 o 
  -3   6   1     1062.21     1100.63     22.04 o 
  -2   6   1       12.89       14.11      1.19 o 
  -1   6   1      361.94      382.33      4.29 o 
   0   6   1       10.87       10.41      0.97 o 
   1   6   1       52.42       67.64      2.63 o 
   2   6   1       72.43       72.20      2.40 o 
   3   6   1      341.47      339.23      5.35 o 
   4   6   1        0.05        0.74      1.23 o 
   5   6   1        0.47        0.76      1.71 o 
   6   6   1        0.32        0.46      2.02 o 
   7   6   1       21.08       20.37      3.98 o 
   8   6   1       11.97        8.15      4.69 o 
  -8   7   1        7.44        8.40      4.49 o 
  -7   7   1        6.94        5.18      5.71 o 
  -6   7   1        2.93        3.32      2.82 o 
  -5   7   1        2.79        3.09      1.92 o 
  -4   7   1       96.89       91.58      4.62 o 
  -3   7   1       60.71       60.86      6.16 o 
  -2   7   1       54.75       51.39      2.94 o 
  -1   7   1      425.09      453.30      5.07 o 
   0   7   1        3.73        4.19      0.92 o 
   1   7   1     2511.43     2671.99     15.86 o 
   2   7   1       63.32       74.35      3.20 o 
   3   7   1       87.55       84.48      3.65 o 
   4   7   1      225.62      221.42      6.65 o 
   5   7   1       43.22       48.21      5.25 o 
   6   7   1        0.02       -0.85      5.44 o 
   7   7   1       21.90       29.78     12.98 o 
   8   7   1       13.45       14.22      9.29 o 
  -8   8   1       30.18       19.58      7.42 o 
  -7   8   1        0.01        2.92      3.30 o 
  -6   8   1        0.05        0.78      2.94 o 
  -5   8   1        5.16        6.39      2.26 o 
  -4   8   1        2.34        0.86      2.39 o 
  -3   8   1       93.75       98.87      4.03 o 
  -2   8   1       13.12       17.52      2.07 o 
  -1   8   1      212.29      221.44      4.41 o 
   0   8   1      333.65      365.80      4.89 o 
   1   8   1        5.24        8.28      1.33 o 
   2   8   1        0.08        0.78      1.11 o 
   3   8   1       13.32        9.73      1.82 o 
   4   8   1        2.56        3.82      2.30 o 
   5   8   1       18.44       23.10      4.92 o 
   6   8   1        0.04        4.35      3.24 o 
   7   8   1        3.92       10.17      4.97 o 
   8   8   1        4.10        8.22      5.97 o 
  -7   9   1        0.59        4.55      3.76 o 
  -6   9   1       12.93       20.99      4.66 o 
  -5   9   1        4.42        0.39      2.65 o 
  -4   9   1        8.64        6.84      2.15 o 
  -3   9   1       35.46       32.76      2.94 o 
  -2   9   1        3.08        0.99      1.27 o 
  -1   9   1       45.46       58.12      6.38 o 
   0   9   1        6.51        5.51      1.13 o 
   1   9   1       53.44       70.77      3.63 o 
   2   9   1       59.09       57.77      3.91 o 
   3   9   1        5.52        4.37      1.59 o 
   4   9   1        7.21       11.30      3.41 o 
   5   9   1        2.89        2.42      2.82 o 
   6   9   1       19.98       21.18      4.93 o 
   7   9   1        0.04       -1.17      3.32 o 
  -7  10   1        3.56        2.73      5.01 o 
  -6  10   1        1.27       -0.15      4.14 o 
  -5  10   1       71.94       73.22      7.10 o 
  -4  10   1       44.98       37.28      5.16 o 
  -3  10   1      158.68      174.12      5.78 o 
  -2  10   1        0.01       -1.29      1.24 o 
  -1  10   1      105.74       93.66      4.25 o 
   0  10   1       52.25       57.73      3.16 o 
   1  10   1       27.25       25.85      2.57 o 
   2  10   1       23.07       24.15      3.52 o 
   3  10   1        3.73        5.74      1.77 o 
   4  10   1        6.95        4.68      2.39 o 
   5  10   1        2.36        3.93      3.25 o 
   6  10   1       23.98       27.59      8.94 o 
   7  10   1        2.99        4.32      4.70 o 
  -6  11   1       68.13       49.84      8.63 o 
  -5  11   1      153.83      169.79     14.67 o 
  -4  11   1       89.88       89.36      5.66 o 
  -3  11   1       46.35       46.58      3.86 o 
  -2  11   1      381.37      366.72      8.27 o 
  -1  11   1       16.41       11.10      2.70 o 
   0  11   1       31.41       37.02      5.78 o 
   1  11   1       66.17       57.71      3.62 o 
   2  11   1        0.73        0.25      1.36 o 
   3  11   1        6.43        5.72      2.07 o 
   4  11   1       59.70       52.74      7.17 o 
   5  11   1       17.56       20.35      4.65 o 
   6  11   1       25.12       23.24      5.35 o 
  -6  12   1       18.50       33.94      8.63 o 
  -5  12   1       48.59       39.02      6.31 o 
  -4  12   1       52.16       48.58      6.15 o 
  -3  12   1      126.24      132.96      5.65 o 
  -2  12   1       18.88       17.66      3.24 o 
  -1  12   1      150.84      131.29      7.64 o 
   0  12   1      113.26      111.28      7.13 o 
   1  12   1        2.41       -0.07      2.33 o 
   2  12   1        7.97        7.19      2.04 o 
   3  12   1       30.20       30.85      4.02 o 
   4  12   1       37.60       30.82      4.40 o 
   5  12   1       23.36       25.34      5.20 o 
   6  12   1       62.97       74.27     11.50 o 
  -5  13   1       32.88       20.87      5.07 o 
  -4  13   1       43.43       46.18      6.24 o 
  -3  13   1        1.10       -0.06      2.72 o 
  -2  13   1        4.83       -0.59      2.27 o 
  -1  13   1       29.52       30.17      5.15 o 
   0  13   1        2.56        1.36      2.35 o 
   1  13   1       38.29       37.23      5.42 o 
   2  13   1       13.38       10.35      4.76 o 
   3  13   1        0.01       -0.33      2.15 o 
   4  13   1        0.10       -1.60      2.32 o 
   5  13   1        0.01       -2.01      3.10 o 
  -4  14   1        8.32       18.11      4.65 o 
  -3  14   1       20.48       16.83      4.20 o 
  -2  14   1        0.47       -1.01      2.93 o 
  -1  14   1        5.43       12.35      4.70 o 
   0  14   1        8.38       10.36      3.76 o 
   1  14   1       45.78       51.61      6.73 o 
   2  14   1        9.33       12.65      4.40 o 
   3  14   1       23.02       13.53      6.46 o 
   4  14   1       24.73       15.29      4.63 o 
  -3  15   1        1.74        1.62      4.80 o 
  -2  15   1        9.62        8.10      3.90 o 
  -1  15   1       21.07       27.86      5.66 o 
   0  15   1        0.05        0.04      3.00 o 
   1  15   1       28.73       33.07      5.79 o 
   2  15   1        0.32        4.45      5.39 o 
   3  15   1       29.39       28.76      8.80 o 
  -1  16   1       49.19       68.82     20.77 o 
   0  16   1        3.32        4.72      3.91 o 
   1  16   1        0.00       -3.37      6.15 o 
  -8   0   2       84.89       85.94     10.36 o 
  -7   0   2       26.74       28.15      6.49 o 
  -6   0   2      316.49      292.59     13.81 o 
  -5   0   2      303.09      298.66     12.91 o 
  -4   0   2        0.27        0.73      1.45 o 
  -3   0   2     2289.86     2188.98     30.25 o 
  -2   0   2      554.75      516.05     10.32 o 
  -1   0   2      454.37      429.92      5.78 o 
   0   0   2      783.90      752.39     10.77 o 
   1   0   2     3900.47     3746.22     41.50 o 
   2   0   2    16265.67    14679.35    204.08 o 
   3   0   2      153.42      146.85      5.10 o 
   4   0   2     9486.14     9263.32     71.55 o 
   5   0   2      123.12      125.44     11.03 o 
   6   0   2      131.93      121.76     15.11 o 
   7   0   2       31.43       30.24      7.37 o 
  -9   1   2        0.28        9.53      7.42 o 
  -8   1   2        0.35        0.22      2.44 o 
  -7   1   2        0.64        2.78      2.27 o 
  -6   1   2       18.07       17.61      3.31 o 
  -5   1   2        5.92        9.83      1.54 o 
  -4   1   2       27.49       25.57      2.24 o 
  -3   1   2      355.25      343.12     10.64 o 
  -2   1   2     3890.37     3690.20     64.57 o 
  -1   1   2       20.22       27.50      1.19 o 
   0   1   2      148.29      133.82      3.82 o 
   1   1   2      422.28      424.11      5.30 o 
   2   1   2        5.25        3.25      0.85 o 
   3   1   2      291.50      289.35      4.22 o 
   4   1   2     3265.76     3058.46     19.24 o 
   5   1   2       10.26        9.73      1.44 o 
   6   1   2       13.29        8.12      1.82 o 
   7   1   2       13.05        6.74      2.32 o 
   8   1   2       24.64       27.30      4.97 o 
  -9   2   2        0.11        4.49      6.35 o 
  -8   2   2        1.86        3.07      3.05 o 
  -7   2   2        0.32        0.41      2.61 o 
  -6   2   2        0.10        3.44      1.98 o 
  -5   2   2        0.90        0.91      1.03 o 
  -4   2   2      137.62      162.20      4.61 o 
  -3   2   2      380.59      374.37      7.88 o 
  -2   2   2      738.92      788.45      7.62 o 
  -1   2   2      662.64      630.61     10.06 o 
   0   2   2       21.12       19.37      1.01 o 
   1   2   2     1323.76     1330.94     10.08 o 
   2   2   2      522.01      529.52      7.74 o 
   3   2   2       81.62       81.32      2.21 o 
   4   2   2     3703.64     3583.15     31.05 o 
   5   2   2        0.13        1.79      1.00 o 
   6   2   2      857.70      860.76     14.83 o 
   7   2   2      191.06      208.25      9.79 o 
   8   2   2       12.01       21.16     11.27 o 
  -9   3   2        3.60        6.18      4.17 o 
  -8   3   2        0.04       -0.82      2.79 o 
  -7   3   2        3.29        7.03      4.73 o 
  -6   3   2       41.42       47.62      4.83 o 
  -5   3   2       48.16       55.27      4.53 o 
  -4   3   2      871.73      765.62     22.81 o 
  -3   3   2      169.42      166.83      3.69 o 
  -2   3   2      855.88      818.17     11.66 o 
  -1   3   2     6241.84     6277.13     75.23 o 
   0   3   2     1628.88     1692.59     11.32 o 
   1   3   2      232.78      223.06      3.65 o 
   2   3   2       35.34       33.40      1.85 o 
   3   3   2      360.24      385.70      6.43 o 
   4   3   2      585.04      604.52     11.85 o 
   5   3   2       16.47       19.53      2.67 o 
   6   3   2       93.13       83.47      6.64 o 
   7   3   2      165.39      182.67      9.39 o 
   8   3   2       21.12       28.42      8.30 o 
   9   3   2        3.11       -0.48      3.17 o 
  -9   4   2        2.94       12.83      5.79 o 
  -8   4   2        0.38        0.26      3.04 o 
  -7   4   2        4.48        4.57      2.34 o 
  -6   4   2        1.99        0.65      2.01 o 
  -5   4   2      117.77      112.27      5.88 o 
  -4   4   2     1498.46     1529.71     56.92 o 
  -3   4   2      395.83      431.32      6.16 o 
  -2   4   2       27.35       14.49      2.04 o 
  -1   4   2      374.98      357.78      4.29 o 
   0   4   2       29.69       35.37      1.42 o 
   1   4   2     2113.84     2040.31     12.51 o 
   2   4   2      870.26      862.77     13.48 o 
   3   4   2      157.78      164.08      3.49 o 
   4   4   2      219.17      223.29      4.98 o 
   5   4   2      319.41      305.93     14.74 o 
   6   4   2      521.96      526.58     15.12 o 
   7   4   2      157.73      151.42     16.50 o 
   8   4   2        3.25        5.46      3.27 o 
  -9   5   2        1.42       -2.90      4.59 o 
  -8   5   2        0.04       -3.10      2.64 o 
  -7   5   2       11.32       15.37      3.95 o 
  -6   5   2       67.75       62.42      4.68 o 
  -5   5   2      220.94      219.49     24.43 o 
  -4   5   2       33.31       34.09      5.56 o 
  -3   5   2       12.56        7.45      1.93 o 
  -2   5   2     2959.44     3035.91     38.14 o 
  -1   5   2     1656.43     1734.35     11.16 o 
   0   5   2       74.84       65.95      1.88 o 
   1   5   2     1075.61      999.55     11.24 o 
   2   5   2      302.38      290.28      4.39 o 
   3   5   2      567.69      586.41      6.96 o 
   4   5   2        1.09        3.10      1.49 o 
   5   5   2       80.97       75.02      6.20 o 
   6   5   2        8.32        9.34      2.95 o 
   7   5   2       41.60       38.62      5.60 o 
   8   5   2        0.10        2.51      2.77 o 
  -8   6   2        0.28        5.07      3.60 o 
  -7   6   2       59.23       61.15      6.83 o 
  -6   6   2       98.74       95.34      5.54 o 
  -5   6   2       34.87       33.66      3.41 o 
  -4   6   2       11.32       11.78      2.17 o 
  -3   6   2        0.02       -0.10      1.44 o 
  -2   6   2      234.49      254.52      5.38 o 
  -1   6   2      358.61      405.75      4.53 o 
   0   6   2     1676.96     1763.68     13.26 o 
   1   6   2       30.50       37.61      2.16 o 
   2   6   2       44.60       47.91      2.12 o 
   3   6   2     1417.27     1382.65     18.85 o 
   4   6   2        8.01        7.81      2.62 o 
   5   6   2       13.03       18.55      8.04 o 
   6   6   2      138.78      151.28      8.59 o 
   7   6   2       50.17       63.12      7.13 o 
   8   6   2        6.11        0.63      2.80 o 
  -8   7   2        0.10       -5.09      4.07 o 
  -7   7   2       12.20       18.85      4.70 o 
  -6   7   2      100.76       95.36      5.73 o 
  -5   7   2        0.24       -1.38      1.62 o 
  -4   7   2       39.51       44.66      3.60 o 
  -3   7   2        3.48        3.26      1.45 o 
  -2   7   2      177.43      179.40      4.80 o 
  -1   7   2        5.39       11.83      1.79 o 
   0   7   2      535.52      585.44      5.95 o 
   1   7   2       43.42       32.23      1.93 o 
   2   7   2      123.74      126.70      3.85 o 
   3   7   2       12.61       10.43      2.18 o 
   4   7   2       55.43       48.55      5.23 o 
   5   7   2      347.53      376.95     13.12 o 
   6   7   2        0.00        4.52      2.59 o 
   7   7   2        0.00       -1.25      2.31 o 
   8   7   2        0.75       -0.76      3.73 o 
  -8   8   2        6.56        5.80      5.14 o 
  -7   8   2        2.32        0.65      3.38 o 
  -6   8   2        7.98        4.08      4.44 o 
  -5   8   2       46.50       43.91      4.12 o 
  -4   8   2        3.55        4.75      1.86 o 
  -3   8   2        0.41       -1.09      1.29 o 
  -2   8   2      276.78      249.54      5.90 o 
  -1   8   2      269.79      272.22      4.24 o 
   0   8   2        0.01       -0.18      0.75 o 
   1   8   2      378.09      371.70      5.80 o 
   2   8   2       46.38       45.54      2.52 o 
   3   8   2        2.27        2.26      1.34 o 
   4   8   2       16.03       14.08      2.67 o 
   5   8   2        8.06        4.36      2.48 o 
   6   8   2        0.23        4.54      2.50 o 
   7   8   2        6.02        7.85      4.63 o 
   8   8   2        8.55       16.12      6.28 o 
  -7   9   2        0.11        4.14      3.50 o 
  -6   9   2       13.66       10.06      3.80 o 
  -5   9   2       16.58       12.50      3.14 o 
  -4   9   2        8.62        9.32      2.40 o 
  -3   9   2       45.83       48.24      3.86 o 
  -2   9   2       16.94       16.55      2.50 o 
  -1   9   2      533.54      559.21      7.49 o 
   0   9   2      410.29      395.66      8.08 o 
   1   9   2       27.06       30.64      2.24 o 
   2   9   2      157.94      167.68      5.15 o 
   3   9   2      163.97      168.22      6.58 o 
   4   9   2        2.02        0.53      1.82 o 
   5   9   2       33.09       44.33      6.05 o 
   6   9   2        7.92        5.31     10.43 o 
   7   9   2        0.04        2.35      3.59 o 
  -7  10   2       11.46        7.53      5.73 o 
  -6  10   2      108.11      113.64      8.95 o 
  -5  10   2       40.08       33.80      4.07 o 
  -4  10   2      272.50      278.83      8.56 o 
  -3  10   2      147.79      148.65      6.56 o 
  -2  10   2      440.00      419.58      8.50 o 
  -1  10   2       82.96       80.34      4.37 o 
   0  10   2      193.83      166.38      5.16 o 
   1  10   2       29.42       28.94      2.65 o 
   2  10   2        3.82        6.79      1.92 o 
   3  10   2        8.27        6.11      2.15 o 
   4  10   2       15.87       17.75      3.35 o 
   5  10   2        2.13        1.74      2.92 o 
   6  10   2        1.89        5.65      3.63 o 
   7  10   2        6.13        1.59      4.83 o 
  -6  11   2       11.15        6.92      3.69 o 
  -5  11   2        0.60       -0.79      2.79 o 
  -4  11   2       20.50       11.90      3.85 o 
  -3  11   2      155.02      174.55      6.88 o 
  -2  11   2      109.80      114.24      4.85 o 
  -1  11   2        2.97        3.72      1.95 o 
   0  11   2        1.70       -0.51      1.54 o 
   1  11   2      160.65      139.33      7.40 o 
   2  11   2       27.09       26.65      3.71 o 
   3  11   2        0.73        2.82      2.09 o 
   4  11   2       20.67       16.91      3.39 o 
   5  11   2        0.76       -0.50      2.71 o 
   6  11   2        9.73        9.09      4.24 o 
  -6  12   2       56.23       55.52     10.46 o 
  -5  12   2       70.33       57.99      7.46 o 
  -4  12   2       12.84       12.86      3.17 o 
  -3  12   2      405.22      412.18     10.82 o 
  -2  12   2       29.26       24.41      5.58 o 
  -1  12   2        0.27       -2.70      1.91 o 
   0  12   2       45.63       38.89      7.67 o 
   1  12   2        2.67        3.17      2.49 o 
   2  12   2        0.00        0.43      1.57 o 
   3  12   2       17.53        7.34      4.37 o 
   4  12   2        0.02       -0.24      2.06 o 
   5  12   2        0.46       -1.74      2.81 o 
   6  12   2       13.86       13.98      6.42 o 
  -5  13   2      162.61      154.49     11.22 o 
  -4  13   2        0.55        4.08      2.90 o 
  -3  13   2        0.30        3.20      3.23 o 
  -2  13   2        0.02        2.45      2.44 o 
  -1  13   2      376.99      382.27     13.81 o 
   0  13   2        1.21       -0.59      3.31 o 
   1  13   2      175.35      160.81      9.04 o 
   2  13   2      101.34       86.79      7.02 o 
   3  13   2        3.08        4.52      2.67 o 
   4  13   2       22.08       19.72      3.94 o 
   5  13   2        8.55        4.95      3.49 o 
  -4  14   2        2.00       -1.62      5.11 o 
  -3  14   2        0.44        5.33      3.43 o 
  -2  14   2       13.86       12.79      4.56 o 
  -1  14   2        5.55        0.87      3.08 o 
   0  14   2       34.22       46.45      6.56 o 
   1  14   2      115.58      130.79     10.29 o 
   2  14   2       25.55       28.42      7.84 o 
   3  14   2       22.78       24.99     10.82 o 
   4  14   2       11.11        4.63      3.15 o 
  -3  15   2        3.65       -4.18      4.73 o 
  -2  15   2       66.99       84.78      8.62 o 
  -1  15   2        0.70        4.71      3.40 o 
   0  15   2       11.12       16.59      4.75 o 
   1  15   2        0.05       -2.27      2.94 o 
   2  15   2        9.22       19.13      7.15 o 
   3  15   2       11.01        7.25      6.28 o 
  -1  16   2        5.34        6.74      4.25 o 
   0  16   2        1.54        5.83      3.86 o 
   1  16   2       11.30       21.48      7.91 o 
  -9   1   3        5.95        3.97      5.46 o 
  -8   1   3      188.05      191.83     10.38 o 
  -7   1   3        0.00       -0.32      1.94 o 
  -6   1   3      246.16      236.20      6.79 o 
  -5   1   3      103.87      101.86      5.61 o 
  -4   1   3       19.33       16.79      1.88 o 
  -3   1   3      146.29      134.45      4.09 o 
  -2   1   3      483.52      476.67      6.04 o 
  -1   1   3        0.80       -1.06      0.70 o 
   0   1   3       64.00       51.94      2.00 o 
   1   1   3      162.61      160.30      3.90 o 
   2   1   3     2749.98     2589.85     15.22 o 
   3   1   3        7.12       10.29      1.32 o 
   4   1   3      768.61      736.41     11.41 o 
   5   1   3      374.04      379.53      7.30 o 
   6   1   3      838.16      811.29     11.85 o 
   7   1   3       89.18       86.55      5.62 o 
   8   1   3       70.78       65.33     10.60 o 
  -9   2   3        9.32        9.73      5.76 o 
  -8   2   3       22.14       23.72      4.18 o 
  -7   2   3       12.41       17.29      5.66 o 
  -6   2   3       39.28       44.26      5.65 o 
  -5   2   3       26.73       35.17      2.77 o 
  -4   2   3      211.07      202.48      5.55 o 
  -3   2   3      101.05       95.16      2.95 o 
  -2   2   3      243.16      221.39      5.69 o 
  -1   2   3     6470.30     6067.94     98.01 o 
   0   2   3     1509.62     1469.23     10.57 o 
   1   2   3       51.38       58.49      1.92 o 
   2   2   3        0.07        0.24      0.53 o 
   3   2   3       36.95       39.63      1.70 o 
   4   2   3       10.23        6.84      1.22 o 
   5   2   3        9.47       10.92      1.73 o 
   6   2   3      912.38      884.96     15.26 o 
   7   2   3       13.07       11.29      3.43 o 
   8   2   3       13.75        6.51      3.47 o 
  -9   3   3        3.07       12.59      5.58 o 
  -8   3   3       12.48        8.25      3.99 o 
  -7   3   3       11.66        9.08      3.41 o 
  -6   3   3        3.22        3.10      2.16 o 
  -5   3   3       43.61       54.08      5.92 o 
  -4   3   3     1463.72     1470.66     20.69 o 
  -3   3   3      823.74      838.29     25.14 o 
  -2   3   3       12.69       11.21      1.83 o 
  -1   3   3     3679.77     3726.30     24.34 o 
   0   3   3     1268.18     1139.04      8.95 o 
   1   3   3      445.78      432.18      6.72 o 
   2   3   3       29.93       34.73      1.97 o 
   3   3   3       29.58       26.77      1.29 o 
   4   3   3        1.13        2.84      1.04 o 
   5   3   3       67.39       64.27      4.79 o 
   6   3   3      281.99      261.76     10.39 o 
   7   3   3       37.63       47.83      5.90 o 
   8   3   3      243.36      249.91     22.34 o 
  -9   4   3        0.03        1.13      4.43 o 
  -8   4   3        2.55        9.49      4.33 o 
  -7   4   3        2.95       -0.15      2.66 o 
  -6   4   3       61.29       67.80      5.60 o 
  -5   4   3       74.72       78.60      7.44 o 
  -4   4   3      230.73      211.80      7.30 o 
  -3   4   3        1.88       -0.11      1.10 o 
  -2   4   3      184.01      206.18      6.05 o 
  -1   4   3        9.28       11.23      1.16 o 
   0   4   3     1029.34     1064.61      9.21 o 
   1   4   3        5.89        5.84      0.87 o 
   2   4   3        5.89        7.29      0.97 o 
   3   4   3       27.30       23.62      1.56 o 
   4   4   3       12.47       15.08      2.32 o 
   5   4   3       81.96       80.69      6.22 o 
   6   4   3       77.52       80.04      7.94 o 
   7   4   3        1.58       -2.57      2.18 o 
   8   4   3        9.51        7.61      3.78 o 
  -9   5   3        7.28       10.46      7.56 o 
  -8   5   3        3.95        6.05      3.91 o 
  -7   5   3       54.79       53.76      5.01 o 
  -6   5   3      130.37      129.83     15.12 o 
  -5   5   3      258.33      280.34     18.32 o 
  -4   5   3        0.37       -1.54      1.29 o 
  -3   5   3      202.94      194.79      6.65 o 
  -2   5   3       33.37       37.95      3.20 o 
  -1   5   3       27.22       20.21      1.97 o 
   0   5   3      460.72      454.43      5.30 o 
   1   5   3      850.88      848.44      7.76 o 
   2   5   3      674.17      704.81      7.22 o 
   3   5   3      177.83      186.34      3.87 o 
   4   5   3        9.06       11.25      2.09 o 
   5   5   3      197.68      186.75      8.73 o 
   6   5   3        2.84        2.52      2.40 o 
   7   5   3        4.16        8.35      3.21 o 
   8   5   3      142.16      131.06      9.90 o 
  -8   6   3        0.00        1.80      3.28 o 
  -7   6   3      116.43      107.70      7.59 o 
  -6   6   3       51.23       51.39      5.45 o 
  -5   6   3        2.83        3.23      2.15 o 
  -4   6   3      113.61      120.77      5.95 o 
  -3   6   3       18.80       14.07      2.55 o 
  -2   6   3       69.93       85.39      4.61 o 
  -1   6   3      175.97      194.83      3.48 o 
   0   6   3      680.31      727.28      6.53 o 
   1   6   3       62.55       75.24      3.09 o 
   2   6   3      939.35      955.03     15.95 o 
   3   6   3       18.55       18.19      1.64 o 
   4   6   3       86.08       82.89      4.88 o 
   5   6   3       82.51       83.04     14.47 o 
   6   6   3       19.32       15.91      5.40 o 
   7   6   3        5.88        9.27      3.47 o 
   8   6   3        0.09        0.45      2.87 o 
  -8   7   3        1.90        0.18      3.42 o 
  -7   7   3       13.87       14.76      4.07 o 
  -6   7   3        0.39       -0.83      1.85 o 
  -5   7   3        1.80       -0.67      2.30 o 
  -4   7   3      257.74      248.37      8.61 o 
  -3   7   3       33.14       37.24      5.47 o 
  -2   7   3        4.34        2.59      1.78 o 
  -1   7   3        3.33        2.09      0.80 o 
   0   7   3      226.64      205.74      4.25 o 
   1   7   3      341.74      330.13      5.29 o 
   2   7   3      354.62      377.09      5.82 o 
   3   7   3      410.67      398.34      7.53 o 
   4   7   3        7.28        2.86      1.93 o 
   5   7   3      142.37      132.38      8.22 o 
   6   7   3        7.79        3.82      2.57 o 
   7   7   3        0.34        2.28      2.57 o 
   8   7   3        5.12        8.46      5.18 o 
  -8   8   3        0.34        2.21      4.28 o 
  -7   8   3       83.98       86.46      8.22 o 
  -6   8   3       18.57        7.40      4.22 o 
  -5   8   3        5.92        4.01      2.21 o 
  -4   8   3        1.83        1.16      1.67 o 
  -3   8   3       57.77       56.86      3.94 o 
  -2   8   3      298.14      304.12      7.40 o 
  -1   8   3       23.10       24.87      1.88 o 
   0   8   3      132.86      131.30      3.07 o 
   1   8   3        7.56        4.86      1.15 o 
   2   8   3        0.79        1.65      1.04 o 
   3   8   3        0.10       -0.14      1.58 o 
   4   8   3      159.99      169.94      7.02 o 
   5   8   3        1.14       -0.19      2.04 o 
   6   8   3        0.00       -1.15      2.42 o 
   7   8   3        0.02        0.94      2.71 o 
  -7   9   3        0.77        1.37      4.04 o 
  -6   9   3       18.49       24.53      4.48 o 
  -5   9   3        1.36       -0.22      2.02 o 
  -4   9   3       86.95       95.58      5.30 o 
  -3   9   3       20.29       24.12      3.18 o 
  -2   9   3      181.82      175.92      5.40 o 
  -1   9   3       31.20       32.22      2.66 o 
   0   9   3       37.98       36.59      2.31 o 
   1   9   3      238.28      245.73      5.17 o 
   2   9   3       90.63       92.21      3.65 o 
   3   9   3       91.53      100.21      5.43 o 
   4   9   3      108.54      114.89      6.38 o 
   5   9   3        0.09       -1.09      2.43 o 
   6   9   3        1.14        1.88      2.28 o 
   7   9   3        2.53       10.43      6.47 o 
  -7  10   3       13.76       10.63      6.28 o 
  -6  10   3       21.77       20.55      4.99 o 
  -5  10   3       64.17       67.28      5.64 o 
  -4  10   3      171.63      178.42      7.15 o 
  -3  10   3        9.65        7.83      2.47 o 
  -2  10   3      128.81      120.87     11.45 o 
  -1  10   3      382.55      384.67      9.29 o 
   0  10   3       57.22       57.61      4.26 o 
   1  10   3       30.01       37.65      3.21 o 
   2  10   3      136.70      134.15      4.87 o 
   3  10   3       19.44       21.07      3.33 o 
   4  10   3       16.86       17.33      3.29 o 
   5  10   3        9.48       10.90      3.62 o 
   6  10   3        1.54       -0.81      2.82 o 
   7  10   3       14.84       17.78      7.35 o 
  -6  11   3       11.35        5.77      3.91 o 
  -5  11   3       26.32       34.11      4.43 o 
  -4  11   3      277.77      280.33      9.06 o 
  -3  11   3      174.94      163.68      6.73 o 
  -2  11   3      134.11      128.60      5.73 o 
  -1  11   3      233.38      228.11      7.59 o 
   0  11   3      640.16      626.74     10.08 o 
   1  11   3       69.20       70.94      4.68 o 
   2  11   3      162.77      150.70      6.38 o 
   3  11   3        8.78       14.32      3.08 o 
   4  11   3       18.33       24.87      3.95 o 
   5  11   3        0.00        3.37      3.43 o 
   6  11   3        0.78        0.38      3.19 o 
  -6  12   3        3.36        0.90      4.45 o 
  -5  12   3       75.37       83.14      6.75 o 
  -4  12   3       26.68       30.51      4.17 o 
  -3  12   3      128.62      119.84     13.10 o 
  -2  12   3       37.48       27.09      3.71 o 
  -1  12   3       11.14       14.65      3.00 o 
   0  12   3        9.80       15.02      3.63 o 
   1  12   3      105.30      105.80      6.57 o 
   2  12   3      127.11      139.44      7.85 o 
   3  12   3      111.30      117.77      6.38 o 
   4  12   3        0.02       -0.11      2.26 o 
   5  12   3        0.27       -2.44      4.78 o 
   6  12   3        0.46        1.21      3.83 o 
  -5  13   3        0.26       -1.20      3.34 o 
  -4  13   3       35.36       29.66      4.38 o 
  -3  13   3       28.98       39.24      5.77 o 
  -2  13   3        0.59        1.48      2.34 o 
  -1  13   3       35.94       27.49      5.02 o 
   0  13   3       14.79       20.62      6.21 o 
   1  13   3        4.66       -3.40      2.90 o 
   2  13   3       11.51       10.18      3.22 o 
   3  13   3       95.42      109.92      8.54 o 
   4  13   3        7.22        6.30      2.97 o 
   5  13   3       26.04       26.88      9.53 o 
  -4  14   3        2.17        3.72      3.93 o 
  -3  14   3       47.92       51.45      6.76 o 
  -2  14   3       10.43       21.68      5.80 o 
  -1  14   3        2.20        4.43      3.11 o 
   0  14   3       40.90       49.22     12.50 o 
   1  14   3        1.25       -4.61      3.07 o 
   2  14   3      122.65      140.15     14.78 o 
   3  14   3        6.33        9.79      3.87 o 
   4  14   3        0.85        4.18      4.66 o 
  -3  15   3        0.60        5.42      5.84 o 
  -2  15   3        1.44        4.80      5.01 o 
  -1  15   3       21.00       10.13      4.25 o 
   0  15   3       29.29       31.09      8.15 o 
   1  15   3       29.78       14.74      6.39 o 
   2  15   3       23.81       27.73      8.11 o 
   3  15   3       38.37       54.24     12.15 o 
  -1  16   3        0.15        3.06      3.79 o 
   0  16   3       82.15      118.98     15.09 o 
  -9   0   4       14.93       15.47      7.29 o 
  -8   0   4        6.47        4.11      4.66 o 
  -7   0   4        0.36        7.01      4.35 o 
  -6   0   4      889.71      837.51     16.51 o 
  -5   0   4       94.77      112.22      5.51 o 
  -4   0   4      276.60      284.58      7.83 o 
  -3   0   4      410.77      422.96      8.64 o 
  -2   0   4     2614.40     2500.01     23.14 o 
  -1   0   4     1880.16     1802.96     17.07 o 
   0   0   4      888.52      823.78      9.52 o 
   1   0   4      292.40      302.55      9.36 o 
   2   0   4      824.49      853.76     11.78 o 
   3   0   4       49.65       70.24      3.83 o 
   4   0   4      245.04      247.26      7.72 o 
   5   0   4      384.44      362.65     10.19 o 
   6   0   4      120.43      114.68      6.54 o 
   7   0   4       40.86       54.55      8.94 o 
  -9   1   4        1.93        0.15      3.82 o 
  -8   1   4        4.06        4.56      3.62 o 
  -7   1   4       41.52       45.49      4.37 o 
  -6   1   4        0.93       -1.13      1.57 o 
  -5   1   4       15.80       15.61      2.14 o 
  -4   1   4      796.34      819.51     14.39 o 
  -3   1   4       22.56       28.54      2.00 o 
  -2   1   4      303.59      319.18      7.77 o 
  -1   1   4      161.87      153.34      3.27 o 
   0   1   4       94.64       89.55      2.57 o 
   1   1   4     5208.58     4848.55     23.25 o 
   2   1   4      236.57      225.85      3.90 o 
   3   1   4       26.73       24.01      1.81 o 
   4   1   4        0.03        0.35      0.94 o 
   5   1   4       19.79       17.55      2.41 o 
   6   1   4       36.50       32.65      4.86 o 
   7   1   4        2.48        4.97      2.48 o 
   8   1   4       55.51       45.09      9.22 o 
  -9   2   4        4.29        5.32      6.80 o 
  -8   2   4        8.38       10.26      3.90 o 
  -7   2   4        7.27       10.13      3.26 o 
  -6   2   4        3.71        7.08      2.76 o 
  -5   2   4       39.49       38.03      2.88 o 
  -4   2   4        2.26        0.72      0.91 o 
  -3   2   4      293.01      326.57      6.29 o 
  -2   2   4     1343.60     1377.50     19.71 o 
  -1   2   4       74.46       72.53      3.23 o 
   0   2   4      389.42      352.64      4.52 o 
   1   2   4       32.13       35.05      1.69 o 
   2   2   4        0.98        1.04      0.55 o 
   3   2   4      422.08      415.99      6.18 o 
   4   2   4      201.11      194.71      4.74 o 
   5   2   4       97.92       97.60      5.43 o 
   6   2   4       59.58       57.54      5.99 o 
   7   2   4       20.75       24.48      4.43 o 
   8   2   4       79.29       80.98      7.60 o 
  -9   3   4       44.37       78.74     17.16 o 
  -8   3   4       28.36       26.63      5.11 o 
  -7   3   4       82.35       72.03      9.79 o 
  -6   3   4       41.99       43.05      4.85 o 
  -5   3   4       55.33       64.02      7.72 o 
  -4   3   4       19.52       17.35      2.66 o 
  -3   3   4      379.16      408.66      5.78 o 
  -2   3   4        0.10       -0.87      0.58 o 
  -1   3   4       20.65       24.84      2.21 o 
   0   3   4     2763.32     2702.75     17.06 o 
   1   3   4      540.99      561.13      6.60 o 
   2   3   4      150.84      151.67      3.76 o 
   3   3   4        3.41        2.49      0.82 o 
   4   3   4        3.92        2.86      1.47 o 
   5   3   4       33.98       29.73      3.39 o 
   6   3   4        0.00       -0.29      1.55 o 
   7   3   4        1.57        2.65      2.40 o 
   8   3   4      179.33      164.73     11.69 o 
  -9   4   4       23.14       31.38      6.11 o 
  -8   4   4       22.30       19.50      7.01 o 
  -7   4   4        0.10        1.79      2.91 o 
  -6   4   4       45.67       44.85      9.32 o 
  -5   4   4       12.32       15.83      3.08 o 
  -4   4   4      165.06      175.13      7.22 o 
  -3   4   4     2038.84     2059.98     48.22 o 
  -2   4   4       33.97       38.29      3.08 o 
  -1   4   4     1612.21     1675.68     43.94 o 
   0   4   4      959.65      938.98      8.85 o 
   1   4   4      465.76      473.18      7.84 o 
   2   4   4      498.99      488.82      7.07 o 
   3   4   4     1045.04     1018.07     16.18 o 
   4   4   4      287.16      294.31     13.39 o 
   5   4   4       23.91       26.77      4.02 o 
   6   4   4        2.10        3.79      2.35 o 
   7   4   4       71.69       67.29      7.02 o 
   8   4   4       13.60        9.34      3.67 o 
  -8   5   4       52.06       48.63      6.94 o 
  -7   5   4       42.04       50.52      5.89 o 
  -6   5   4      236.80      229.40     13.00 o 
  -5   5   4      222.30      203.88     14.99 o 
  -4   5   4       14.79       10.80      2.56 o 
  -3   5   4     2179.88     2187.59     40.45 o 
  -2   5   4        0.72       -0.62      1.35 o 
  -1   5   4      776.96      785.15      9.19 o 
   0   5   4       34.41       41.08      1.85 o 
   1   5   4       48.36       55.58      2.10 o 
   2   5   4       23.62       20.25      1.48 o 
   3   5   4      300.54      295.14      7.37 o 
   4   5   4        0.00       -0.89      1.03 o 
   5   5   4      240.23      239.14      9.83 o 
   6   5   4       60.50       56.46      6.14 o 
   7   5   4       17.27       20.44      4.48 o 
   8   5   4       34.18       26.71      5.47 o 
  -8   6   4       32.76       21.48      7.70 o 
  -7   6   4       16.32       16.22     11.69 o 
  -6   6   4       38.30       26.06      4.57 o 
  -5   6   4      640.39      615.18     22.17 o 
  -4   6   4       87.37       86.22      6.87 o 
  -3   6   4      590.07      623.12     12.90 o 
  -2   6   4      346.50      375.60      9.34 o 
  -1   6   4      111.21      113.94      3.56 o 
   0   6   4      302.10      300.98      4.73 o 
   1   6   4       69.21       84.05      2.95 o 
   2   6   4       55.27       57.73      2.42 o 
   3   6   4       25.82       26.83      3.08 o 
   4   6   4       56.61       63.40      3.73 o 
   5   6   4       35.99       36.13      5.73 o 
   6   6   4       26.05       19.77      4.26 o 
   7   6   4       34.90       48.66      7.39 o 
   8   6   4        2.06        2.38      3.76 o 
  -8   7   4      239.44      264.48     18.68 o 
  -7   7   4        2.20        4.08      2.56 o 
  -6   7   4       87.55       75.76      9.98 o 
  -5   7   4      734.56      686.16     23.38 o 
  -4   7   4        7.79       12.58      2.94 o 
  -3   7   4        0.00       -1.29      1.44 o 
  -2   7   4      173.52      174.07      6.72 o 
  -1   7   4       43.91       30.30      2.65 o 
   0   7   4        5.47        4.64      1.06 o 
   1   7   4        7.41       10.13      1.33 o 
   2   7   4       30.35       27.57      2.00 o 
   3   7   4      268.23      276.15     11.88 o 
   4   7   4       50.41       43.03      4.14 o 
   5   7   4       59.77       68.10      6.50 o 
   6   7   4       34.53       42.58      9.32 o 
   7   7   4       14.93       12.46      6.15 o 
   8   7   4        0.34        0.41      3.45 o 
  -8   8   4        0.56       -3.25      4.45 o 
  -7   8   4      127.17      110.09      6.88 o 
  -6   8   4       12.74       13.13      3.10 o 
  -5   8   4        2.22        3.66      2.16 o 
  -4   8   4        4.36        3.22      2.47 o 
  -3   8   4        5.33        8.43      2.47 o 
  -2   8   4        0.87        1.44      2.30 o 
  -1   8   4       68.67       72.04      2.85 o 
   0   8   4      356.13      347.42      7.11 o 
   1   8   4      310.45      315.53      5.61 o 
   2   8   4       26.41       30.90      2.63 o 
   3   8   4      469.46      446.83     10.51 o 
   4   8   4      143.34      143.12      6.59 o 
   5   8   4       75.34       69.66      7.41 o 
   6   8   4        5.40        5.65      3.09 o 
   7   8   4        1.71        0.65      2.28 o 
  -7   9   4       11.61        5.91      3.97 o 
  -6   9   4       45.58       44.81      4.75 o 
  -5   9   4       55.13       52.56      5.49 o 
  -4   9   4        7.40        6.17      2.34 o 
  -3   9   4      370.61      374.25      9.32 o 
  -2   9   4      219.92      222.66      6.79 o 
  -1   9   4       12.51       14.75      1.74 o 
   0   9   4      500.73      481.32      8.07 o 
   1   9   4      428.56      418.47      6.87 o 
   2   9   4      610.35      593.41     13.66 o 
   3   9   4       38.35       42.79      4.94 o 
   4   9   4       54.09       69.26      5.42 o 
   5   9   4       43.42       47.53      6.10 o 
   6   9   4       17.61       18.34      4.68 o 
   7   9   4       15.23       27.17      7.08 o 
  -7  10   4        0.04        4.42      4.97 o 
  -6  10   4        9.98       18.76      3.71 o 
  -5  10   4        9.90       10.97      3.06 o 
  -4  10   4        0.54       -1.06      1.86 o 
  -3  10   4      278.41      271.64      8.18 o 
  -2  10   4      800.76      776.63     13.31 o 
  -1  10   4      345.79      324.45      9.32 o 
   0  10   4      222.05      239.43      6.10 o 
   1  10   4      134.48      136.73      5.05 o 
   2  10   4      173.42      157.92      6.36 o 
   3  10   4        1.63        0.68      1.91 o 
   4  10   4        3.69        3.46      2.05 o 
   5  10   4       23.23       26.57      4.97 o 
   6  10   4       27.48       35.83     11.99 o 
  -6  11   4        2.62       -0.46      3.61 o 
  -5  11   4       71.80       73.54      7.69 o 
  -4  11   4        2.50        1.94      2.29 o 
  -3  11   4      120.84      114.12      6.03 o 
  -2  11   4       59.77       63.58      5.86 o 
  -1  11   4       55.67       45.91      4.60 o 
   0  11   4      167.16      177.78      7.62 o 
   1  11   4      396.62      434.09     10.23 o 
   2  11   4        0.08        1.68      1.86 o 
   3  11   4        0.99       -2.28      1.80 o 
   4  11   4        0.11        1.40      2.33 o 
   5  11   4        5.23        3.09      5.25 o 
   6  11   4        2.26        5.52      4.52 o 
  -6  12   4       12.14        4.04      5.52 o 
  -5  12   4       19.16       16.41      5.41 o 
  -4  12   4        3.23        1.16      2.39 o 
  -3  12   4       18.69       22.20      4.50 o 
  -2  12   4      116.07       91.25      7.11 o 
  -1  12   4      543.58      550.55     24.91 o 
   0  12   4      199.25      190.87     14.29 o 
   1  12   4       50.57       42.92      5.04 o 
   2  12   4        9.79       11.49      3.26 o 
   3  12   4      130.51      139.84      6.96 o 
   4  12   4       19.99       19.87      3.82 o 
   5  12   4       24.98       37.07      6.10 o 
  -5  13   4        6.91        0.49      3.33 o 
  -4  13   4       10.28       17.35      7.01 o 
  -3  13   4      101.88       97.52      8.00 o 
  -2  13   4        0.82        3.99      2.93 o 
  -1  13   4       53.43       55.99     11.11 o 
   0  13   4        8.12        3.12      3.01 o 
   1  13   4       95.90       96.40     11.70 o 
   2  13   4        0.48        2.80      2.64 o 
   3  13   4        0.86        2.98      3.03 o 
   4  13   4       49.24       48.35      5.48 o 
   5  13   4        4.73       11.55      6.42 o 
  -4  14   4        1.05       -1.82      3.68 o 
  -3  14   4        1.66        0.84      6.91 o 
  -2  14   4       37.50       45.08      8.13 o 
  -1  14   4       30.60       31.87      5.52 o 
   0  14   4        3.14       -2.59      2.65 o 
   1  14   4       34.05       38.26      8.98 o 
   2  14   4       74.88       41.61      9.63 o 
   3  14   4       72.55       77.86     17.57 o 
   4  14   4        9.73        8.91      6.42 o 
  -3  15   4       20.86       25.33      5.44 o 
  -2  15   4        2.76        1.90      5.25 o 
  -1  15   4        0.16        0.16      3.13 o 
   0  15   4        7.87       14.23      6.53 o 
   1  15   4        0.32       -0.97      4.80 o 
   2  15   4        2.64        2.21      5.01 o 
  -9   1   5        8.18        9.67      4.71 o 
  -8   1   5        5.87        7.65      3.86 o 
  -7   1   5      115.06      126.88      6.24 o 
  -6   1   5      155.58      147.21      6.19 o 
  -5   1   5       52.74       67.34      3.33 o 
  -4   1   5     1027.51     1089.90     22.53 o 
  -3   1   5      165.45      170.05      6.88 o 
  -2   1   5       27.59       28.47      1.87 o 
  -1   1   5       87.07       64.47      2.17 o 
   0   1   5      354.66      360.41      4.55 o 
   1   1   5       91.70       92.58      2.46 o 
   2   1   5      269.91      262.23      3.90 o 
   3   1   5      703.48      720.82      8.73 o 
   4   1   5      135.47      144.60      4.26 o 
   5   1   5        9.18        7.35      2.10 o 
   6   1   5        0.84        2.74      2.38 o 
   7   1   5       18.28       17.10      3.05 o 
   8   1   5       54.62       50.38     10.15 o 
  -9   2   5       48.93       59.85      7.96 o 
  -8   2   5        6.83        5.73      3.73 o 
  -7   2   5       69.85       74.86      6.00 o 
  -6   2   5      135.66      139.21      7.40 o 
  -5   2   5      423.09      441.17     11.61 o 
  -4   2   5      609.55      668.86      9.54 o 
  -3   2   5      190.20      205.00      4.75 o 
  -2   2   5        4.81        7.60      1.32 o 
  -1   2   5      122.92      121.45      4.28 o 
   0   2   5     1110.84     1191.69     11.35 o 
   1   2   5      651.15      645.76     10.16 o 
   2   2   5      505.10      510.48      5.70 o 
   3   2   5      960.19      966.18      9.05 o 
   4   2   5       10.39       11.19      1.61 o 
   5   2   5        0.00       -0.19      1.38 o 
   6   2   5       13.45       11.98      2.55 o 
   7   2   5       34.75       30.92      4.85 o 
   8   2   5       17.50       21.58      6.87 o 
  -9   3   5        9.79        3.56      4.59 o 
  -8   3   5        6.61        3.09      3.11 o 
  -7   3   5        0.00       -1.85      2.19 o 
  -6   3   5      103.24       86.42      8.67 o 
  -5   3   5      134.44      136.48      6.81 o 
  -4   3   5        5.68        9.48      2.97 o 
  -3   3   5      946.12      890.86     15.60 o 
  -2   3   5       21.88       23.03      1.72 o 
  -1   3   5     1212.55     1240.45     14.04 o 
   0   3   5        2.31        3.04      0.87 o 
   1   3   5      519.96      558.87      6.90 o 
   2   3   5      116.97       92.47      3.11 o 
   3   3   5        3.36        4.54      0.97 o 
   4   3   5      127.78      127.20      5.23 o 
   5   3   5       96.78      105.09      5.36 o 
   6   3   5        1.31        2.15      2.68 o 
   7   3   5        0.79       -1.73      2.00 o 
   8   3   5       45.60       46.01     11.05 o 
  -9   4   5       37.91       73.79     16.81 o 
  -8   4   5       41.95       38.09      5.94 o 
  -7   4   5      136.92      129.72      8.01 o 
  -6   4   5        0.10        1.45      2.47 o 
  -5   4   5       61.88       61.79      6.37 o 
  -4   4   5      181.64      202.57      7.62 o 
  -3   4   5       20.37       43.24      3.77 o 
  -2   4   5      119.07      114.73      5.83 o 
  -1   4   5     2663.65     2807.46     28.57 o 
   0   4   5        0.00       -0.99      0.66 o 
   1   4   5       31.18       31.86      2.01 o 
   2   4   5      366.27      368.07      6.29 o 
   3   4   5       40.04       41.47      2.71 o 
   4   4   5       15.34       20.38      3.70 o 
   5   4   5       61.47       65.46      5.77 o 
   6   4   5       55.32       48.79      7.46 o 
   7   4   5        0.09        2.85      2.52 o 
   8   4   5        0.06        7.01      5.13 o 
  -8   5   5      116.23      101.27      8.14 o 
  -7   5   5      115.99      131.07     11.31 o 
  -6   5   5      105.42      106.58      7.09 o 
  -5   5   5       38.87       31.84      4.44 o 
  -4   5   5        3.90        5.12      2.27 o 
  -3   5   5      505.88      530.45     16.07 o 
  -2   5   5       97.06       99.84      5.77 o 
  -1   5   5      325.95      376.03      6.48 o 
   0   5   5     1422.25     1456.71     16.44 o 
   1   5   5      148.99      152.68      5.38 o 
   2   5   5       17.51       22.33      2.07 o 
   3   5   5       27.87       20.13      2.17 o 
   4   5   5       29.70       30.98      2.92 o 
   5   5   5       83.94       81.16      7.45 o 
   6   5   5       53.96       55.15      6.14 o 
   7   5   5        0.20        0.40      2.56 o 
   8   5   5        0.13       -1.07      2.59 o 
  -8   6   5       10.18       10.93      4.55 o 
  -7   6   5      174.71      162.43      9.10 o 
  -6   6   5       73.24       82.18      6.72 o 
  -5   6   5      237.00      241.99      9.49 o 
  -4   6   5      128.91      130.05      6.48 o 
  -3   6   5       78.81       99.05      5.37 o 
  -2   6   5      289.88      313.98     14.86 o 
  -1   6   5       27.42       28.56      2.25 o 
   0   6   5       49.24       54.56      2.61 o 
   1   6   5       28.46       28.49      1.86 o 
   2   6   5      201.32      205.23      5.16 o 
   3   6   5      300.42      292.00      6.64 o 
   4   6   5       22.87       25.25      2.76 o 
   5   6   5       22.36       25.69      4.31 o 
   6   6   5       27.18       34.82      8.37 o 
   7   6   5        1.72       -0.52      2.35 o 
   8   6   5        1.04       -2.35      3.63 o 
  -8   7   5       67.45       47.75      7.11 o 
  -7   7   5        1.03       -0.12      3.08 o 
  -6   7   5       54.80       54.98      5.93 o 
  -5   7   5       51.30       52.50      5.42 o 
  -4   7   5       45.13       53.10      5.08 o 
  -3   7   5       55.05       57.48      4.76 o 
  -2   7   5        8.97        6.53      2.05 o 
  -1   7   5       85.32       88.27      6.14 o 
   0   7   5       30.86       36.12      2.37 o 
   1   7   5      105.15      101.52      3.21 o 
   2   7   5       54.21       52.75      3.13 o 
   3   7   5       96.19       91.77      7.65 o 
   4   7   5      117.05      112.53      5.76 o 
   5   7   5       41.51       44.60      5.73 o 
   6   7   5      172.73      192.20     10.27 o 
   7   7   5        7.26        3.89      3.01 o 
  -8   8   5        0.31       -2.11      5.01 o 
  -7   8   5      173.21      169.42      8.34 o 
  -6   8   5      356.59      358.35     13.29 o 
  -5   8   5       13.84        9.05      3.30 o 
  -4   8   5      108.84      114.34      6.68 o 
  -3   8   5      222.29      222.10     10.98 o 
  -2   8   5       40.49       33.44      3.85 o 
  -1   8   5        0.86        2.10      1.78 o 
   0   8   5      405.94      398.76      6.35 o 
   1   8   5        7.19        9.48      1.50 o 
   2   8   5      557.34      558.36      9.24 o 
   3   8   5       32.12       33.99      3.69 o 
   4   8   5      158.87      156.76      7.66 o 
   5   8   5        2.84        5.02      2.80 o 
   6   8   5        6.80        3.66      2.86 o 
   7   8   5        2.21        0.58      3.73 o 
  -7   9   5       20.10       19.22      3.99 o 
  -6   9   5        2.65        4.49      2.55 o 
  -5   9   5       15.37       15.07      4.35 o 
  -4   9   5        0.40        3.31      2.59 o 
  -3   9   5      126.06      130.48      7.11 o 
  -2   9   5       71.82       70.59      5.41 o 
  -1   9   5      166.25      164.08      7.29 o 
   0   9   5      414.70      437.00      7.98 o 
   1   9   5      205.64      206.18      4.98 o 
   2   9   5      101.33      107.31      5.57 o 
   3   9   5      212.29      215.16      7.65 o 
   4   9   5      121.38      110.00      8.65 o 
   5   9   5       49.75       40.57      5.72 o 
   6   9   5       62.86       61.74      7.45 o 
   7   9   5       28.60       27.35      7.46 o 
  -7  10   5       26.40       22.62      7.53 o 
  -6  10   5       43.13       36.72      4.63 o 
  -5  10   5       15.44       14.19      3.15 o 
  -4  10   5        9.63        4.32      2.55 o 
  -3  10   5      156.70      158.39      8.86 o 
  -2  10   5      203.93      226.01      7.77 o 
  -1  10   5      284.57      278.15     14.16 o 
   0  10   5      630.10      661.90     10.41 o 
   1  10   5        6.17        6.05      1.71 o 
   2  10   5        0.54        1.93      1.61 o 
   3  10   5      113.19      112.24      6.11 o 
   4  10   5      110.39      106.30      6.47 o 
   5  10   5       53.60       49.44      5.35 o 
   6  10   5        3.81        1.25      2.80 o 
  -6  11   5        0.01        0.61      2.65 o 
  -5  11   5       35.70       31.97      7.84 o 
  -4  11   5       25.34       33.45      4.20 o 
  -3  11   5        5.65        5.82      2.49 o 
  -2  11   5       87.86       94.41     11.46 o 
  -1  11   5       41.08       37.09     10.05 o 
   0  11   5       13.48       14.90      3.31 o 
   1  11   5      760.05      793.70     17.20 o 
   2  11   5        3.55        4.48      2.72 o 
   3  11   5       46.31       43.97      4.03 o 
   4  11   5        0.69        6.33      2.25 o 
   5  11   5       25.76       30.02      4.02 o 
   6  11   5        1.23        3.52      4.39 o 
  -6  12   5        0.20       -0.45      3.37 o 
  -5  12   5        5.81        0.20      3.83 o 
  -4  12   5        5.57        3.03      2.73 o 
  -3  12   5       17.07       18.08      4.73 o 
  -2  12   5       18.58       23.15      6.99 o 
  -1  12   5       66.76       70.78      6.41 o 
   0  12   5       35.94       47.60      6.83 o 
   1  12   5        0.11        1.12      2.15 o 
   2  12   5        3.27        4.93      2.82 o 
   3  12   5       42.97       57.25      5.66 o 
   4  12   5       27.66       31.08      4.62 o 
   5  12   5        8.03        8.36      3.54 o 
  -5  13   5        0.90       -1.46      3.66 o 
  -4  13   5       70.11       69.88      7.35 o 
  -3  13   5        0.58        1.50      3.27 o 
  -2  13   5        2.91       -1.61      3.01 o 
  -1  13   5       18.46       13.74      5.92 o 
   0  13   5       12.88        8.80      4.87 o 
   1  13   5       18.01       11.16      3.39 o 
   2  13   5       33.99       32.23      6.21 o 
   3  13   5       46.19       51.60      6.73 o 
   4  13   5       16.04       21.03      4.24 o 
  -4  14   5       23.31       28.49      5.79 o 
  -3  14   5        0.47       -2.93      3.14 o 
  -2  14   5        6.07        0.53      5.71 o 
  -1  14   5        8.32        7.32      5.21 o 
   0  14   5        0.43        3.14      4.59 o 
   1  14   5        3.65        4.83      5.11 o 
   2  14   5       19.77       28.70      5.12 o 
   3  14   5       47.73       52.52      7.29 o 
  -3  15   5        8.49        8.06      4.32 o 
  -2  15   5        6.74        3.25      5.01 o 
  -1  15   5        0.54       -1.48      4.76 o 
   0  15   5        6.64        7.87      5.70 o 
   1  15   5       11.93       12.91      6.97 o 
   2  15   5        2.63       -6.94      4.63 o 
  -9   0   6        0.45       -3.63      4.70 o 
  -8   0   6       74.71       71.40     11.15 o 
  -7   0   6       33.75       34.98      7.56 o 
  -6   0   6        7.91       11.28      3.16 o 
  -5   0   6        1.34        0.90      1.54 o 
  -4   0   6     1788.60     1908.87     23.60 o 
  -3   0   6      124.16      130.68      7.70 o 
  -2   0   6     1233.63     1330.53     16.39 o 
  -1   0   6       98.18       90.36      3.72 o 
   0   0   6     2315.31     2331.75     21.82 o 
   1   0   6        0.05        0.78      0.94 o 
   2   0   6      315.89      304.85      7.40 o 
   3   0   6      160.91      179.97      6.26 o 
   4   0   6        0.65       -1.67      1.11 o 
   5   0   6      274.81      278.70     11.38 o 
   6   0   6        0.26        1.83      1.92 o 
   7   0   6        3.69        0.66      3.38 o 
   8   0   6        8.67       17.16      6.46 o 
  -9   1   6        1.27       -1.85      3.77 o 
  -8   1   6        7.59       11.57      4.53 o 
  -7   1   6        1.06       -1.98      2.58 o 
  -6   1   6       26.59       22.57      3.27 o 
  -5   1   6      145.70      150.91      5.87 o 
  -4   1   6      317.76      332.16      6.23 o 
  -3   1   6       39.50       40.23      2.27 o 
  -2   1   6     7071.02     7327.91     39.77 o 
  -1   1   6      586.98      588.35      6.77 o 
   0   1   6       56.39       48.56      1.98 o 
   1   1   6      644.24      662.65      7.21 o 
   2   1   6     1302.34     1305.64     10.10 o 
   3   1   6       48.54       48.15      2.16 o 
   4   1   6        0.19       -1.06      0.92 o 
   5   1   6       80.38       81.86      3.77 o 
   6   1   6        1.91        2.20      1.87 o 
   7   1   6        0.00       -3.61      3.94 o 
   8   1   6        1.10       -3.76      3.00 o 
  -9   2   6        4.96        7.03      4.67 o 
  -8   2   6        1.36        2.38      3.59 o 
  -7   2   6       28.05       32.16      4.22 o 
  -6   2   6        4.39        1.25      2.08 o 
  -5   2   6      241.42      288.10     17.09 o 
  -4   2   6      102.23      105.27      4.84 o 
  -3   2   6       11.63       14.75      2.63 o 
  -2   2   6     1107.40     1208.27     12.20 o 
  -1   2   6      304.78      301.06      5.53 o 
   0   2   6     1139.53     1163.45      9.90 o 
   1   2   6      233.40      279.50      4.78 o 
   2   2   6        7.96        5.38      1.15 o 
   3   2   6      133.85      143.77      3.46 o 
   4   2   6       27.43       27.34      3.77 o 
   5   2   6        9.73       12.78      3.16 o 
   6   2   6       14.78       12.78      2.60 o 
   7   2   6        8.63        9.79      2.88 o 
   8   2   6        1.67        2.93      5.01 o 
  -9   3   6       34.43       40.64      7.20 o 
  -8   3   6        0.67       -0.87      2.85 o 
  -7   3   6      145.40      166.15      9.05 o 
  -6   3   6       30.66       30.42      4.65 o 
  -5   3   6       21.41       23.60      9.27 o 
  -4   3   6      175.30      188.27     19.08 o 
  -3   3   6      359.23      368.04      6.26 o 
  -2   3   6     1560.86     1612.10     19.33 o 
  -1   3   6     1220.94     1364.62     13.37 o 
   0   3   6      236.19      266.01      5.44 o 
   1   3   6     3416.27     3607.72     65.83 o 
   2   3   6        2.82        3.32      1.26 o 
   3   3   6      258.85      251.68      5.16 o 
   4   3   6        4.70        3.05      2.34 o 
   5   3   6       44.33       43.98      4.01 o 
   6   3   6        9.12        8.55      2.63 o 
   7   3   6       22.36       27.06      4.69 o 
   8   3   6       14.18       12.82      5.28 o 
  -8   4   6       19.56       17.34      4.84 o 
  -7   4   6       37.50       33.40      8.17 o 
  -6   4   6       99.43      102.56      6.89 o 
  -5   4   6      181.83      183.79      8.11 o 
  -4   4   6      274.12      270.92      8.96 o 
  -3   4   6      372.38      355.57      9.45 o 
  -2   4   6       56.55       60.19      2.70 o 
  -1   4   6        1.59        9.53      1.52 o 
   0   4   6       14.27       12.69      1.51 o 
   1   4   6     1132.52     1171.74     12.72 o 
   2   4   6       93.65       89.83      3.39 o 
   3   4   6      105.84       99.41      4.27 o 
   4   4   6       43.61       46.33      3.66 o 
   5   4   6       14.60       18.51      4.69 o 
   6   4   6       21.49       12.74      3.48 o 
   7   4   6        1.37       -0.57      2.38 o 
   8   4   6        0.14        4.39      3.26 o 
  -8   5   6       33.63       42.10      6.34 o 
  -7   5   6        0.15        1.41      3.13 o 
  -6   5   6       97.59       93.58      7.12 o 
  -5   5   6       58.77       57.00      5.36 o 
  -4   5   6       13.59       19.31      8.65 o 
  -3   5   6        0.23        0.35      1.49 o 
  -2   5   6      327.52      357.65      7.24 o 
  -1   5   6     1438.59     1551.53     17.03 o 
   0   5   6       62.41       70.55      2.92 o 
   1   5   6     1941.40     1997.34     16.58 o 
   2   5   6        4.95        3.36      1.99 o 
   3   5   6       32.10       31.45      3.97 o 
   4   5   6        0.00        2.10      1.33 o 
   5   5   6       28.90       30.57      3.63 o 
   6   5   6       25.24       23.13      4.35 o 
   7   5   6       15.08       13.45      3.66 o 
   8   5   6        1.36        3.90      4.45 o 
  -8   6   6        2.76       -3.45      4.76 o 
  -7   6   6        5.02        2.87      3.47 o 
  -6   6   6      384.08      386.15     12.90 o 
  -5   6   6      370.75      368.16     11.82 o 
  -4   6   6       84.96       78.20      8.11 o 
  -3   6   6      182.38      187.08      7.40 o 
  -2   6   6        0.41        2.58      1.66 o 
  -1   6   6     1025.56     1033.57     12.36 o 
   0   6   6       70.55       64.89      4.14 o 
   1   6   6      116.75      116.98      3.83 o 
   2   6   6      189.62      203.16      6.12 o 
   3   6   6        0.35       -1.32      1.05 o 
   4   6   6       64.22       54.41      3.75 o 
   5   6   6       13.89       15.06      3.43 o 
   6   6   6       17.16       15.44      4.39 o 
   7   6   6        3.63        3.30      2.77 o 
  -8   7   6        4.71       -2.12      3.53 o 
  -7   7   6       43.87       45.42      6.11 o 
  -6   7   6      135.91      150.21      8.47 o 
  -5   7   6      209.17      210.60     16.83 o 
  -4   7   6      894.28      902.52     21.63 o 
  -3   7   6       35.44       29.74      5.84 o 
  -2   7   6      127.68      117.31      6.30 o 
  -1   7   6       28.78       38.39      3.94 o 
   0   7   6       90.32      105.38      3.71 o 
   1   7   6       68.93       60.57      3.31 o 
   2   7   6       47.92       50.40      3.19 o 
   3   7   6      465.21      461.79      8.82 o 
   4   7   6      690.45      689.01     13.87 o 
   5   7   6        3.68        5.08      4.01 o 
   6   7   6        1.56        1.36      2.46 o 
   7   7   6       46.58       53.56      7.00 o 
  -7   8   6        9.00        4.74      3.71 o 
  -6   8   6       97.57       97.24      7.66 o 
  -5   8   6       54.37       51.01      7.80 o 
  -4   8   6      388.39      382.29     22.17 o 
  -3   8   6       31.30       36.22      4.42 o 
  -2   8   6       93.56       81.94      5.47 o 
  -1   8   6      391.17      388.94     23.67 o 
   0   8   6        0.07        1.35      1.13 o 
   1   8   6      525.26      489.47     13.30 o 
   2   8   6      370.96      390.39      7.90 o 
   3   8   6       63.17       61.49      4.44 o 
   4   8   6      302.60      304.04      9.53 o 
   5   8   6      134.99      149.72      8.87 o 
   6   8   6       30.32       33.97      5.84 o 
   7   8   6        0.56        0.41      4.11 o 
  -7   9   6       21.88       24.17      4.29 o 
  -6   9   6        6.10        4.92      3.49 o 
  -5   9   6      167.34      165.88      8.76 o 
  -4   9   6      524.74      485.62     13.89 o 
  -3   9   6      228.17      194.94     11.70 o 
  -2   9   6      617.49      563.98     13.81 o 
  -1   9   6     1486.95     1444.65     48.13 o 
   0   9   6       17.03       18.83      4.34 o 
   1   9   6     1059.25     1053.48     26.43 o 
   2   9   6     1056.46     1059.49     13.87 o 
   3   9   6      125.42      125.65      8.25 o 
   4   9   6      135.03      129.07      7.02 o 
   5   9   6       14.22       17.16      3.66 o 
   6   9   6       23.73       21.31      4.92 o 
  -7  10   6        9.73       13.51      4.42 o 
  -6  10   6       70.73       66.30      9.58 o 
  -5  10   6        2.26        3.71      2.49 o 
  -4  10   6        6.47        5.23      3.86 o 
  -3  10   6       11.19       15.02      3.67 o 
  -2  10   6       72.17       70.83     11.17 o 
  -1  10   6        1.98        1.09      2.37 o 
   0  10   6        1.86        1.38      2.95 o 
   1  10   6        9.64        7.16      1.75 o 
   2  10   6      125.12      118.61      5.82 o 
   3  10   6      257.46      244.83      8.59 o 
   4  10   6        0.45        0.28      1.75 o 
   5  10   6       55.25       54.53      5.65 o 
   6  10   6        6.34        5.65      3.87 o 
  -6  11   6        9.74       11.20      4.27 o 
  -5  11   6        0.98        2.45      2.48 o 
  -4  11   6        7.29        7.25      3.83 o 
  -3  11   6        0.84        2.69      2.20 o 
  -2  11   6       54.87       48.18      5.53 o 
  -1  11   6      111.28      120.66      8.98 o 
   0  11   6       11.49       10.84      2.58 o 
   1  11   6      395.88      376.23     24.37 o 
   2  11   6       87.68       77.70      5.39 o 
   3  11   6       55.15       64.12      5.38 o 
   4  11   6       16.03       20.27      3.83 o 
   5  11   6        7.10        5.13      2.84 o 
  -5  12   6       12.49       13.67      3.60 o 
  -4  12   6       53.93       50.57      6.10 o 
  -3  12   6       18.20       16.57      4.27 o 
  -2  12   6       69.90       84.59     10.12 o 
  -1  12   6        0.54       -1.33      3.38 o 
   0  12   6        0.45        0.88      1.93 o 
   1  12   6        1.73       -0.02      2.17 o 
   2  12   6       23.54       26.79      4.59 o 
   3  12   6       78.73       88.14     13.26 o 
   4  12   6       34.68       47.12      4.72 o 
   5  12   6        1.03        3.81      4.17 o 
  -5  13   6        2.60       -0.74      3.51 o 
  -4  13   6        1.81        0.00      3.26 o 
  -3  13   6        1.78        2.23      3.23 o 
  -2  13   6       42.73       40.74      8.25 o 
  -1  13   6       17.65       20.68      4.75 o 
   0  13   6        4.21        3.28      4.66 o 
   1  13   6       28.86       28.71      4.81 o 
   2  13   6        0.32        2.81      2.62 o 
   3  13   6        0.55        3.57      3.09 o 
   4  13   6        2.71        1.49      6.04 o 
  -4  14   6        0.01        0.28      4.66 o 
  -3  14   6       12.76       11.10      5.42 o 
  -2  14   6        8.25       10.02      6.66 o 
  -1  14   6        0.28        1.45      4.49 o 
   0  14   6       25.65       29.18      7.94 o 
   1  14   6       36.44       35.67      8.94 o 
   2  14   6       16.27       21.60      4.94 o 
   3  14   6        1.09        2.57      3.44 o 
  -2  15   6       16.81       42.05      9.32 o 
  -1  15   6        1.24        1.38      5.42 o 
   0  15   6        0.17       -5.80      3.87 o 
   1  15   6       14.40       25.69      8.32 o 
  -9   1   7        9.43        7.76      4.73 o 
  -8   1   7        0.65       -1.73      3.67 o 
  -7   1   7        1.49        0.35      2.98 o 
  -6   1   7       59.02       64.40      4.89 o 
  -5   1   7        0.36        0.91      1.23 o 
  -4   1   7      493.96      489.23      7.77 o 
  -3   1   7        0.87        0.28      0.97 o 
  -2   1   7      930.94     1038.89     13.94 o 
  -1   1   7      416.66      412.18      5.96 o 
   0   1   7      669.46      716.23      9.74 o 
   1   1   7        0.25        0.49      0.78 o 
   2   1   7        0.87        0.06      0.68 o 
   3   1   7        8.17        5.58      1.25 o 
   4   1   7        0.26        2.49      1.22 o 
   5   1   7       28.75       32.85      3.57 o 
   6   1   7       56.58       54.85      4.98 o 
   7   1   7        0.77       -0.23      5.04 o 
   8   1   7        3.91        9.77      5.49 o 
  -9   2   7        1.59       -1.43      4.21 o 
  -8   2   7        4.69        3.95      4.21 o 
  -7   2   7        2.35        3.84      2.63 o 
  -6   2   7        8.60       14.91      3.01 o 
  -5   2   7        6.35        7.40      2.21 o 
  -4   2   7       58.67       56.89      3.22 o 
  -3   2   7      168.60      165.38      5.36 o 
  -2   2   7      172.11      195.42      4.86 o 
  -1   2   7      336.91      348.30      5.70 o 
   0   2   7     5710.12     5879.67     34.19 o 
   1   2   7      220.49      207.53      4.34 o 
   2   2   7      152.98      183.05      6.28 o 
   3   2   7      639.46      685.12      8.86 o 
   4   2   7       19.19       13.07      2.56 o 
   5   2   7       56.60       44.15      4.50 o 
   6   2   7        4.42        2.55      1.96 o 
   7   2   7        9.17        4.33      3.50 o 
   8   2   7        0.69       -1.10      4.18 o 
  -8   3   7        0.22        0.00      3.56 o 
  -7   3   7       32.63       29.82      4.23 o 
  -6   3   7        7.90        8.69      4.01 o 
  -5   3   7      151.62      157.41      7.67 o 
  -4   3   7       89.27       75.48      5.17 o 
  -3   3   7      147.33      159.39      4.46 o 
  -2   3   7      351.75      385.21      6.75 o 
  -1   3   7      635.74      641.02      9.09 o 
   0   3   7     1276.34     1392.67     20.08 o 
   1   3   7       11.17        7.59      1.67 o 
   2   3   7       18.94       16.82      1.82 o 
   3   3   7      853.60      885.70     11.23 o 
   4   3   7       83.02       84.92      4.75 o 
   5   3   7       45.81       45.12      4.18 o 
   6   3   7        0.47       -0.62      1.83 o 
   7   3   7        0.13       -0.75      2.44 o 
   8   3   7        1.10        1.14      5.08 o 
  -8   4   7       24.83       23.86      4.67 o 
  -7   4   7       60.15       66.05      6.73 o 
  -6   4   7        1.33        0.53      5.70 o 
  -5   4   7      545.41      559.61     14.35 o 
  -4   4   7       16.06       14.55      4.25 o 
  -3   4   7       31.08       35.48      3.77 o 
  -2   4   7        4.87        3.74      1.29 o 
  -1   4   7       45.49       47.46      2.83 o 
   0   4   7      929.55      983.50     12.03 o 
   1   4   7      709.04      782.47     10.65 o 
   2   4   7      717.35      753.66      9.86 o 
   3   4   7      331.43      359.70     10.35 o 
   4   4   7       78.73       84.52      4.85 o 
   5   4   7        0.00       -0.48      1.40 o 
   6   4   7       14.05       18.09      3.53 o 
   7   4   7        0.72        3.85      3.08 o 
   8   4   7        0.89        7.84      4.70 o 
  -8   5   7        1.88       -3.09      3.42 o 
  -7   5   7       38.50       36.07      5.61 o 
  -6   5   7       14.72       19.69      4.33 o 
  -5   5   7      200.24      190.31     14.12 o 
  -4   5   7      343.09      352.39     10.82 o 
  -3   5   7      588.61      576.29     12.77 o 
  -2   5   7       59.53       66.47      5.68 o 
  -1   5   7       23.17       27.29      2.45 o 
   0   5   7       82.47       78.68      3.13 o 
   1   5   7      231.01      255.53      5.60 o 
   2   5   7       22.76       20.94      2.21 o 
   3   5   7        0.02        0.33      1.20 o 
   4   5   7       96.48       97.01      4.51 o 
   5   5   7       65.84       67.23      5.05 o 
   6   5   7       31.20       46.26      7.60 o 
   7   5   7        3.00        6.49      3.43 o 
  -8   6   7       17.14       14.91      4.84 o 
  -7   6   7       11.92        4.00      5.77 o 
  -6   6   7       19.45       16.07      4.14 o 
  -5   6   7        2.36        3.40      2.97 o 
  -4   6   7      254.92      239.94     12.88 o 
  -3   6   7     1292.94     1241.28     20.09 o 
  -2   6   7      615.34      583.67     16.25 o 
  -1   6   7       23.24       25.14      2.59 o 
   0   6   7      354.16      363.51      6.61 o 
   1   6   7       16.18       12.87      2.15 o 
   2   6   7       71.76       79.82      3.64 o 
   3   6   7       35.75       41.64      3.57 o 
   4   6   7        0.19       -0.40      1.12 o 
   5   6   7        0.86        3.71      2.28 o 
   6   6   7       45.58       63.32      6.87 o 
   7   6   7        4.19        6.12      3.92 o 
  -8   7   7        6.47       -1.31      5.11 o 
  -7   7   7       52.16       55.50      6.70 o 
  -6   7   7       10.48        8.11      4.64 o 
  -5   7   7       44.99       51.40      5.65 o 
  -4   7   7       83.78       73.52      5.98 o 
  -3   7   7      616.01      558.08     19.16 o 
  -2   7   7       15.00       15.57      5.89 o 
  -1   7   7      220.37      201.41      8.18 o 
   0   7   7       42.27       35.52      4.41 o 
   1   7   7       11.84       15.97      2.10 o 
   2   7   7        5.52        6.54      1.64 o 
   3   7   7        4.06        5.48      1.69 o 
   4   7   7        0.28       -1.62      1.22 o 
   5   7   7       69.88       63.19     11.77 o 
   6   7   7       20.61       23.22      4.57 o 
   7   7   7      108.90      102.69     11.98 o 
  -7   8   7        8.47       12.55      4.58 o 
  -6   8   7        1.40        3.57      3.15 o 
  -5   8   7        0.05       -3.02      2.99 o 
  -4   8   7       15.58       14.76      3.66 o 
  -3   8   7     1131.39     1133.54     28.14 o 
  -2   8   7      940.81      895.61     24.20 o 
  -1   8   7      973.33      986.69     30.94 o 
   0   8   7      452.79      432.10      7.92 o 
   1   8   7        0.96        0.01      1.34 o 
   2   8   7      128.82      121.71      4.70 o 
   3   8   7      135.63      132.73      5.10 o 
   4   8   7      109.12      104.34      6.14 o 
   5   8   7      154.58      145.89      7.23 o 
   6   8   7       81.80       84.17      8.19 o 
   7   8   7        0.46        0.73      3.73 o 
  -7   9   7        1.74       -0.69      5.11 o 
  -6   9   7        6.41        7.59      5.35 o 
  -5   9   7       13.55       14.60      3.98 o 
  -4   9   7       32.37       26.64      4.45 o 
  -3   9   7       16.26       12.15      3.38 o 
  -2   9   7      110.95      112.00      6.89 o 
  -1   9   7      116.58      122.36      6.86 o 
   0   9   7      122.41      133.75      5.62 o 
   1   9   7       46.82       44.00      3.22 o 
   2   9   7       10.58       12.65      3.04 o 
   3   9   7      147.94      140.84      6.47 o 
   4   9   7       34.00       33.50      5.05 o 
   5   9   7       84.71       84.64      6.55 o 
   6   9   7        1.11        0.00      2.37 o 
  -6  10   7       64.32       75.19      6.17 o 
  -5  10   7      126.80      128.02     18.71 o 
  -4  10   7        4.30       -0.05      2.76 o 
  -3  10   7       79.95       64.67      9.34 o 
  -2  10   7       36.41       29.83      4.52 o 
  -1  10   7      576.73      575.75     14.72 o 
   0  10   7      291.72      307.81      8.54 o 
   1  10   7       74.55       74.73      4.87 o 
   2  10   7      164.69      156.41      7.51 o 
   3  10   7      169.04      164.61     13.50 o 
   4  10   7       33.83       38.31      7.16 o 
   5  10   7       62.46       58.29      7.66 o 
   6  10   7        2.97        2.45      4.21 o 
  -6  11   7        3.13        2.51      4.39 o 
  -5  11   7      130.91      136.20      7.32 o 
  -4  11   7       25.25       27.54      3.98 o 
  -3  11   7        7.95        8.15      3.43 o 
  -2  11   7       39.87       40.57      5.38 o 
  -1  11   7        2.11        4.84      3.00 o 
   0  11   7       81.08       87.93      5.38 o 
   1  11   7        2.36        4.76      2.16 o 
   2  11   7       86.67       95.96      5.91 o 
   3  11   7        2.53        4.47      2.18 o 
   4  11   7        0.18        1.33      2.19 o 
   5  11   7       84.06       91.51      7.71 o 
  -5  12   7       26.51       31.70      4.76 o 
  -4  12   7        5.01        3.97      3.46 o 
  -3  12   7       37.29       44.28      5.89 o 
  -2  12   7        0.11        0.36      3.08 o 
  -1  12   7       19.97       13.36      4.10 o 
   0  12   7      128.53      133.66      6.91 o 
   1  12   7        2.21        1.91      2.48 o 
   2  12   7        7.01        3.72      4.32 o 
   3  12   7       21.84       18.68      3.58 o 
   4  12   7        0.02        0.33      2.56 o 
  -4  13   7        0.27        0.24      3.59 o 
  -3  13   7        5.42        0.54      5.52 o 
  -2  13   7        1.09       -0.16      3.23 o 
  -1  13   7        0.01       -1.79      3.13 o 
   0  13   7       77.72       87.35     11.46 o 
   1  13   7        1.18        2.95      2.60 o 
   2  13   7        1.52       -1.27      2.48 o 
   3  13   7       13.29       13.81      4.11 o 
   4  13   7        0.10        2.05      3.14 o 
  -3  14   7        6.00        8.37      4.48 o 
  -2  14   7       17.10       20.03      5.08 o 
  -1  14   7        2.76        6.01      4.87 o 
   0  14   7        7.40        8.01      5.56 o 
   1  14   7        3.51        5.66      6.01 o 
   2  14   7        8.38        8.20      3.83 o 
   3  14   7        1.76        0.89      3.06 o 
  -1  15   7       33.14       25.96      8.04 o 
   0  15   7        0.99       -2.35      4.83 o 
  -9   0   8        0.64       -1.38      6.01 o 
  -8   0   8        6.24        3.76      5.70 o 
  -7   0   8        0.49        5.08      4.32 o 
  -6   0   8       41.29       36.60      8.01 o 
  -5   0   8        0.04        2.03      1.83 o 
  -4   0   8       30.68       25.88      3.31 o 
  -3   0   8      169.85      178.01      6.52 o 
  -2   0   8     1291.34     1233.94     17.04 o 
  -1   0   8     1087.26     1077.95     15.01 o 
   0   0   8       13.00       23.49      2.48 o 
   1   0   8       69.52       74.94      3.53 o 
   2   0   8      592.19      566.29     18.30 o 
   3   0   8       88.08       88.74      4.92 o 
   4   0   8       99.98      106.26      5.66 o 
   5   0   8        3.90        4.50      2.32 o 
   6   0   8        2.08        5.52      4.18 o 
   7   0   8        0.66        3.35      4.04 o 
   8   0   8       52.49       51.17     10.77 o 
  -8   1   8        6.10        3.12      3.73 o 
  -7   1   8        8.27       12.34      4.02 o 
  -6   1   8       25.74       28.12      3.67 o 
  -5   1   8       40.01       37.92      3.69 o 
  -4   1   8       18.01       14.06      1.91 o 
  -3   1   8        2.58        3.20      1.31 o 
  -2   1   8       67.72       75.54      3.04 o 
  -1   1   8      214.62      198.67      4.37 o 
   0   1   8      614.03      666.09      7.81 o 
   1   1   8       21.16       24.47      1.65 o 
   2   1   8      160.81      149.59      3.92 o 
   3   1   8        9.60        7.34      1.51 o 
   4   1   8      115.33      122.66      4.31 o 
   5   1   8       23.26       32.29      3.71 o 
   6   1   8       34.85       28.99      3.77 o 
   7   1   8        6.98        7.05      3.69 o 
   8   1   8        1.53        0.03      4.90 o 
  -8   2   8        0.03       -0.36      3.27 o 
  -7   2   8       53.08       44.50      6.56 o 
  -6   2   8       60.66       57.12      8.35 o 
  -5   2   8        1.71       -1.18      1.50 o 
  -4   2   8       79.04       77.74      4.70 o 
  -3   2   8      388.80      373.67      6.53 o 
  -2   2   8      249.45      255.23      5.97 o 
  -1   2   8      112.39      115.68      3.48 o 
   0   2   8      308.44      375.94      5.85 o 
   1   2   8        1.18        1.70      0.97 o 
   2   2   8     1267.18     1296.39     12.90 o 
   3   2   8       29.19       24.99      2.23 o 
   4   2   8        4.75        4.22      1.84 o 
   5   2   8       44.28       46.37      6.03 o 
   6   2   8       41.91       47.47      4.64 o 
   7   2   8        9.25        9.08      4.21 o 
  -8   3   8        3.57        3.21      4.05 o 
  -7   3   8        0.14       -0.30      2.37 o 
  -6   3   8      124.50      137.18      6.59 o 
  -5   3   8        8.11        9.47      5.39 o 
  -4   3   8        4.84        4.82      3.19 o 
  -3   3   8       22.40       25.61      3.77 o 
  -2   3   8      158.29      178.58      4.96 o 
  -1   3   8      883.56      882.53     14.24 o 
   0   3   8      143.63      161.93      3.99 o 
   1   3   8        0.95        0.95      0.97 o 
   2   3   8      725.75      737.22     10.83 o 
   3   3   8      124.38      134.81      5.45 o 
   4   3   8       95.54       90.82      5.10 o 
   5   3   8      162.78      150.35      6.56 o 
   6   3   8        6.78        6.90      5.22 o 
   7   3   8       12.49       17.09      6.08 o 
  -8   4   8       31.34       32.64      5.04 o 
  -7   4   8       93.61       86.43      6.49 o 
  -6   4   8        0.00       -1.78      2.57 o 
  -5   4   8       22.01       17.40      3.62 o 
  -4   4   8      120.07      123.38      6.53 o 
  -3   4   8     1034.67     1046.80     22.11 o 
  -2   4   8      527.14      523.95      8.67 o 
  -1   4   8        0.28        0.42      1.13 o 
   0   4   8      624.77      673.65     10.23 o 
   1   4   8      558.16      531.16      8.05 o 
   2   4   8      269.56      259.88      5.86 o 
   3   4   8        4.13        3.57      1.68 o 
   4   4   8        0.40        1.85      1.83 o 
   5   4   8        4.01        5.00      2.09 o 
   6   4   8       58.48       59.51      7.16 o 
   7   4   8        8.23        6.77      3.54 o 
  -8   5   8       26.61       23.06      4.86 o 
  -7   5   8        1.50       -0.48      3.10 o 
  -6   5   8        6.02        5.47      4.20 o 
  -5   5   8      430.79      405.62     12.54 o 
  -4   5   8        0.25       -0.76      3.33 o 
  -3   5   8       43.38       45.06      4.40 o 
  -2   5   8       44.65       48.89      4.30 o 
  -1   5   8       16.14       12.72      1.96 o 
   0   5   8      107.30       83.02      3.95 o 
   1   5   8      288.49      283.99      6.73 o 
   2   5   8      195.69      200.66      5.97 o 
   3   5   8      316.53      345.67      8.65 o 
   4   5   8       65.11       76.16      5.09 o 
   5   5   8       82.76       84.62      5.76 o 
   6   5   8       24.89       32.35      5.10 o 
   7   5   8        2.94        4.15      3.03 o 
  -8   6   8        6.73        5.22      5.68 o 
  -7   6   8       28.67       32.56      5.78 o 
  -6   6   8       28.70       22.58      4.59 o 
  -5   6   8      282.89      291.41     19.32 o 
  -4   6   8      197.14      176.98      8.06 o 
  -3   6   8        0.32       -3.86      2.57 o 
  -2   6   8       14.43       10.40      5.14 o 
  -1   6   8      663.14      662.35     13.52 o 
   0   6   8       12.40        5.67      1.75 o 
   1   6   8       20.43       20.43      2.56 o 
   2   6   8       35.29       31.19      2.71 o 
   3   6   8       34.84       31.11      4.63 o 
   4   6   8       45.45       51.48      3.85 o 
   5   6   8       66.62       78.40     13.36 o 
   6   6   8        0.63        2.28      2.48 o 
   7   6   8       16.77       23.41      6.59 o 
  -7   7   8        5.18        4.36      3.69 o 
  -6   7   8        0.03       -4.17      2.78 o 
  -5   7   8       59.42       54.95      5.94 o 
  -4   7   8      243.30      222.57     12.95 o 
  -3   7   8      318.05      297.15     14.12 o 
  -2   7   8      192.74      200.69      7.95 o 
  -1   7   8      683.76      662.27     16.61 o 
   0   7   8       62.83       62.45      4.04 o 
   1   7   8      260.68      262.15      6.70 o 
   2   7   8       24.17       19.66      2.40 o 
   3   7   8       20.56       25.05      2.86 o 
   4   7   8       14.81       16.68      2.73 o 
   5   7   8      198.05      221.89     11.84 o 
   6   7   8       67.99       71.50      7.60 o 
   7   7   8       56.89       91.98     11.70 o 
  -7   8   8       18.44       21.48      5.27 o 
  -6   8   8       49.56       52.13     13.83 o 
  -5   8   8       31.22       26.33      4.77 o 
  -4   8   8       32.22       28.84      4.63 o 
  -3   8   8      407.73      385.64     16.44 o 
  -2   8   8      749.93      698.80     15.45 o 
  -1   8   8       30.94       28.31      4.13 o 
   0   8   8       86.38       84.85      4.59 o 
   1   8   8       16.05       17.87      2.76 o 
   2   8   8       73.22       68.06      4.00 o 
   3   8   8       19.00       22.99      2.85 o 
   4   8   8       22.93       21.92      3.62 o 
   5   8   8        4.60        6.77      3.32 o 
   6   8   8       59.79       66.97     12.86 o 
  -7   9   8        0.38       -0.90      5.14 o 
  -6   9   8        5.94        3.48      3.34 o 
  -5   9   8        0.03        1.02      4.68 o 
  -4   9   8      170.10      177.99     12.50 o 
  -3   9   8       15.90       14.24      3.68 o 
  -2   9   8        0.06       -0.88      2.68 o 
  -1   9   8      165.08      175.84      8.32 o 
   0   9   8      241.54      224.25      7.22 o 
   1   9   8      169.47      156.19      5.42 o 
   2   9   8       30.57       34.56      3.29 o 
   3   9   8       31.22       41.55      4.38 o 
   4   9   8        6.69        6.16      2.45 o 
   5   9   8       28.78       29.58      5.25 o 
   6   9   8       28.78       30.18      7.67 o 
  -6  10   8       13.83       15.90      4.69 o 
  -5  10   8        0.42        3.64      3.52 o 
  -4  10   8       25.28       21.82      4.46 o 
  -3  10   8       18.79       22.53      4.71 o 
  -2  10   8       27.93       29.41     13.83 o 
  -1  10   8       57.54       57.91      5.84 o 
   0  10   8      438.51      435.92     10.39 o 
   1  10   8       63.71       71.29      4.96 o 
   2  10   8       91.89       83.41      4.69 o 
   3  10   8      115.13      125.06      6.62 o 
   4  10   8        3.54        3.99      2.60 o 
   5  10   8        1.93        2.81      2.67 o 
  -6  11   8        2.92       12.12      4.39 o 
  -5  11   8       45.20       39.29      5.84 o 
  -4  11   8       28.91       32.39      7.22 o 
  -3  11   8        3.60        1.77      3.33 o 
  -2  11   8       13.42       11.80      3.86 o 
  -1  11   8       37.28       38.49      5.33 o 
   0  11   8       25.53       28.80      3.96 o 
   1  11   8      108.06      107.72      5.91 o 
   2  11   8       82.28       96.50      8.58 o 
   3  11   8        1.94        3.91      2.37 o 
   4  11   8        8.10        7.66      3.63 o 
   5  11   8       29.29       27.92      4.48 o 
  -5  12   8       10.44        9.18      4.68 o 
  -4  12   8       14.81        8.68      3.98 o 
  -3  12   8      263.17      311.41     16.18 o 
  -2  12   8       54.19       66.22      6.91 o 
  -1  12   8       24.71       32.59     10.46 o 
   0  12   8      112.44      121.51      8.14 o 
   1  12   8       11.70        9.95      3.36 o 
   2  12   8       10.41       13.15      6.53 o 
   3  12   8        2.71        4.46      4.57 o 
   4  12   8        0.42        2.08      2.60 o 
  -4  13   8        1.03       -3.11      4.52 o 
  -3  13   8        4.94        8.59      3.91 o 
  -2  13   8       37.12       42.35      6.29 o 
  -1  13   8       25.04       29.87      5.53 o 
   0  13   8        1.05        1.07      4.80 o 
   1  13   8        9.19       15.50      4.14 o 
   2  13   8        8.65        5.42      7.29 o 
   3  13   8        2.37        2.02      9.74 o 
  -3  14   8        0.30        5.90      5.46 o 
  -2  14   8        2.33        6.43      4.38 o 
  -1  14   8       16.21       19.54      5.75 o 
   0  14   8        0.57       -0.21      5.25 o 
   1  14   8       43.77       38.56     13.33 o 
   2  14   8        0.12       -0.76      3.39 o 
  -8   1   9        0.40       -0.58      3.55 o 
  -7   1   9        0.07       -0.01      3.34 o 
  -6   1   9       12.00        5.92      3.28 o 
  -5   1   9       37.14       34.50      3.77 o 
  -4   1   9      217.46      228.58      6.71 o 
  -3   1   9      673.12      690.77      9.50 o 
  -2   1   9      144.28      141.57      4.14 o 
  -1   1   9        7.71        9.15      1.57 o 
   0   1   9       43.91       44.66      2.42 o 
   1   1   9      136.71      149.07      4.59 o 
   2   1   9      209.43      193.27      6.08 o 
   3   1   9        2.58        2.98      1.30 o 
   4   1   9        0.82       -0.39      1.64 o 
   5   1   9       21.22       20.34      3.24 o 
   6   1   9       41.87       59.78      7.29 o 
   7   1   9       25.90       13.34      4.60 o 
  -8   2   9       15.63       19.46      7.63 o 
  -7   2   9      187.32      204.89     11.19 o 
  -6   2   9       78.95       82.05      5.64 o 
  -5   2   9       21.55       16.89      4.03 o 
  -4   2   9      199.56      212.55      6.92 o 
  -3   2   9       58.56       55.49      4.68 o 
  -2   2   9        0.04        1.96      1.49 o 
  -1   2   9      109.29      109.52      3.64 o 
   0   2   9      460.62      461.95      6.87 o 
   1   2   9       68.99       64.37      3.48 o 
   2   2   9      195.04      195.26      6.23 o 
   3   2   9       53.02       61.67      4.11 o 
   4   2   9      231.49      223.94     10.65 o 
   5   2   9       38.32       31.91      3.84 o 
   6   2   9        0.43        1.13      2.08 o 
   7   2   9       10.50        9.58      6.01 o 
  -8   3   9       31.16       32.39      6.45 o 
  -7   3   9        2.14       -1.70      2.85 o 
  -6   3   9       18.99       20.36      3.98 o 
  -5   3   9       52.43       53.00      6.23 o 
  -4   3   9       91.25       91.98      5.02 o 
  -3   3   9       21.50       24.47      2.55 o 
  -2   3   9       94.21       95.27      3.58 o 
  -1   3   9       25.12       27.86      2.19 o 
   0   3   9       53.96       50.29      2.64 o 
   1   3   9       43.16       38.95      3.00 o 
   2   3   9      228.47      223.36      5.47 o 
   3   3   9       55.31       48.38      3.96 o 
   4   3   9      728.59      712.36     13.85 o 
   5   3   9       16.31       12.59      2.84 o 
   6   3   9        3.60        4.31      2.27 o 
   7   3   9        0.33        1.66      2.83 o 
  -8   4   9        7.43       14.32      5.33 o 
  -7   4   9      403.37      494.64     27.79 o 
  -6   4   9      180.42      188.29     15.50 o 
  -5   4   9       48.60       46.84      5.19 o 
  -4   4   9       19.46       17.22      5.30 o 
  -3   4   9        5.70        8.65      2.57 o 
  -2   4   9       22.09       22.53      2.74 o 
  -1   4   9       92.25      104.15      5.29 o 
   0   4   9        0.68        0.30      1.48 o 
   1   4   9      184.13      183.45      6.18 o 
   2   4   9       67.88       69.47      3.50 o 
   3   4   9       10.16       11.86      2.84 o 
   4   4   9      482.38      503.04     16.88 o 
   5   4   9       21.33       29.35      3.82 o 
   6   4   9      130.61      114.62      8.09 o 
   7   4   9       13.70       12.82      4.09 o 
  -8   5   9        0.37       -0.47      3.24 o 
  -7   5   9       44.81       46.48      7.13 o 
  -6   5   9       34.59       37.18      5.33 o 
  -5   5   9       79.05       68.57      6.25 o 
  -4   5   9       14.17       18.70      3.67 o 
  -3   5   9       62.30       47.93      4.63 o 
  -2   5   9        0.58        2.00      1.97 o 
  -1   5   9      593.66      594.23     11.28 o 
   0   5   9       37.30       49.52      3.49 o 
   1   5   9       84.40       81.64      3.70 o 
   2   5   9        0.75        1.38      1.24 o 
   3   5   9        9.12        8.31      1.96 o 
   4   5   9      114.44      115.58      6.02 o 
   5   5   9        2.43        3.74      2.58 o 
   6   5   9       76.73       66.54      7.06 o 
   7   5   9        3.74        3.18      4.21 o 
  -8   6   9       11.64        2.80      6.15 o 
  -7   6   9       18.54        6.77      4.07 o 
  -6   6   9      127.45      105.93     18.64 o 
  -5   6   9      139.12      138.52     11.50 o 
  -4   6   9       34.27       31.99      4.53 o 
  -3   6   9        0.13       -0.10      3.07 o 
  -2   6   9      882.95      857.62     16.64 o 
  -1   6   9      190.18      180.67      6.27 o 
   0   6   9      257.92      252.99      6.98 o 
   1   6   9      128.72      137.58      4.70 o 
   2   6   9       78.73       85.46      4.07 o 
   3   6   9        6.03        8.78      1.90 o 
   4   6   9       48.86       48.67      4.56 o 
   5   6   9        7.27        7.87      2.62 o 
   6   6   9      127.74      124.45     10.67 o 
   7   6   9       34.67       31.56      7.80 o 
  -7   7   9        2.97       -0.46      3.49 o 
  -6   7   9       27.04       24.89     10.88 o 
  -5   7   9       15.46       10.42      3.58 o 
  -4   7   9       87.82       72.33      6.21 o 
  -3   7   9      151.18      143.48      7.35 o 
  -2   7   9      207.10      203.16      8.37 o 
  -1   7   9       27.44       23.28      6.06 o 
   0   7   9      335.38      311.51      7.98 o 
   1   7   9      185.63      158.69      8.01 o 
   2   7   9        0.02        1.35      1.40 o 
   3   7   9        0.00        1.24      1.45 o 
   4   7   9        0.55        0.92      1.89 o 
   5   7   9       13.57       18.66      5.92 o 
   6   7   9       21.45       19.72      4.54 o 
  -7   8   9        2.06        0.07      5.28 o 
  -6   8   9       24.40       31.90      5.51 o 
  -5   8   9       24.75       29.63      5.40 o 
  -4   8   9       25.26       24.48      4.40 o 
  -3   8   9        5.77        4.26      2.89 o 
  -2   8   9       43.78       47.64      5.11 o 
  -1   8   9       26.56       32.67      4.45 o 
   0   8   9      222.39      235.18     10.32 o 
   1   8   9      659.56      631.35     17.49 o 
   2   8   9      203.51      208.52      6.41 o 
   3   8   9      118.92      119.12      6.30 o 
   4   8   9       47.52       51.48      5.07 o 
   5   8   9        1.53        6.67      3.95 o 
   6   8   9       22.82       36.25      7.94 o 
  -6   9   9        6.33        0.63      4.73 o 
  -5   9   9       75.78       79.63      7.19 o 
  -4   9   9      188.73      175.30     12.46 o 
  -3   9   9       24.19       17.90      8.01 o 
  -2   9   9       36.75       39.81      9.69 o 
  -1   9   9       81.84       78.42      6.42 o 
   0   9   9      247.82      239.18     11.88 o 
   1   9   9      212.77      212.65      6.42 o 
   2   9   9      140.10      143.61      5.61 o 
   3   9   9      112.43      104.06      5.25 o 
   4   9   9       28.03       28.83      5.19 o 
   5   9   9        0.59        2.96      2.74 o 
   6   9   9        0.14       12.40      5.46 o 
  -6  10   9       81.72       64.84     10.25 o 
  -5  10   9       35.62       29.96      5.46 o 
  -4  10   9        2.00       -1.52      2.72 o 
  -3  10   9       36.96       28.21      4.97 o 
  -2  10   9      130.57      114.58      7.56 o 
  -1  10   9       13.68       14.06      3.85 o 
   0  10   9      141.11      150.03      8.14 o 
   1  10   9        4.97        3.91      2.18 o 
   2  10   9      106.17      102.58      5.18 o 
   3  10   9      112.42      106.23     12.50 o 
   4  10   9      127.04      144.27     13.19 o 
   5  10   9        1.64        4.91      3.24 o 
  -5  11   9       12.41        4.15      7.75 o 
  -4  11   9        0.24        1.34      3.25 o 
  -3  11   9        5.06        2.44      3.83 o 
  -2  11   9       73.20       81.31      7.23 o 
  -1  11   9      156.76      172.52      9.23 o 
   0  11   9       16.95       20.98      4.44 o 
   1  11   9       78.75       81.91      5.98 o 
   2  11   9      129.91      136.13      8.41 o 
   3  11   9       69.96       67.74      5.87 o 
   4  11   9        1.80       -0.79      2.23 o 
  -5  12   9       22.82       25.21      7.39 o 
  -4  12   9        6.95        9.09      4.07 o 
  -3  12   9       89.28      100.16      8.23 o 
  -2  12   9       49.64       51.86      6.65 o 
  -1  12   9       47.48       51.28      6.40 o 
   0  12   9       11.08        8.09      3.71 o 
   1  12   9        0.71       -0.48      2.32 o 
   2  12   9       13.18       13.07      6.01 o 
   3  12   9        2.40        2.83      3.64 o 
   4  12   9       44.98       52.52      5.80 o 
  -4  13   9       30.99       21.10      7.32 o 
  -3  13   9        1.89        2.00      3.88 o 
  -2  13   9       12.77        7.05      4.05 o 
  -1  13   9       22.55       22.67      5.54 o 
   0  13   9        8.92       13.55      4.43 o 
   1  13   9       42.35       59.80      7.07 o 
   2  13   9        0.52        6.17      3.27 o 
   3  13   9       28.08       29.46      5.89 o 
  -2  14   9       12.17        3.76      4.39 o 
  -1  14   9        2.15        5.86      4.41 o 
   0  14   9        7.80       21.30      7.63 o 
   1  14   9        7.13        4.75      3.50 o 
  -8   0  10       14.76       21.27      8.49 o 
  -7   0  10       30.93       27.73      8.15 o 
  -6   0  10        6.47        7.77      4.49 o 
  -5   0  10      274.83      289.73      9.96 o 
  -4   0  10      542.60      573.27     13.32 o 
  -3   0  10        0.80        4.95      2.43 o 
  -2   0  10       54.44       51.21      4.17 o 
  -1   0  10      975.41      993.20     15.79 o 
   0   0  10       22.53       26.67      3.01 o 
   1   0  10      153.67      145.88      9.53 o 
   2   0  10      246.51      238.83     13.19 o 
   3   0  10       79.21       94.56      8.29 o 
   4   0  10        0.28       -0.55      1.81 o 
   5   0  10        0.55       -0.48      3.21 o 
   6   0  10       27.84       36.32      8.84 o 
   7   0  10       35.17       18.99      7.35 o 
  -8   1  10        3.23        1.19      4.31 o 
  -7   1  10       24.57       28.89      7.08 o 
  -6   1  10        8.31        6.59      3.40 o 
  -5   1  10      222.98      232.18     10.58 o 
  -4   1  10      338.38      331.81      7.16 o 
  -3   1  10       19.99       22.17      2.34 o 
  -2   1  10       71.23       74.30      3.39 o 
  -1   1  10       24.05       22.95      2.18 o 
   0   1  10       25.06       24.24      3.09 o 
   1   1  10        8.75        7.92      1.89 o 
   2   1  10      291.43      284.47     10.16 o 
   3   1  10        1.54        1.88      1.64 o 
   4   1  10        0.01        0.51      1.62 o 
   5   1  10       12.82       10.98      3.59 o 
   6   1  10        0.01       -0.87      4.73 o 
   7   1  10        4.96        1.35      3.65 o 
  -8   2  10       35.96       51.75      7.81 o 
  -7   2  10      215.74      225.57     14.92 o 
  -6   2  10      188.59      201.00     14.48 o 
  -5   2  10      237.13      241.56      8.10 o 
  -4   2  10        4.88        3.47      2.10 o 
  -3   2  10      170.90      162.03      4.87 o 
  -2   2  10       62.14       51.42      3.02 o 
  -1   2  10        2.48        1.95      1.24 o 
   0   2  10       99.12       99.01      3.54 o 
   1   2  10       19.57       17.51      2.36 o 
   2   2  10       54.54       51.43      3.88 o 
   3   2  10        0.11        0.58      1.56 o 
   4   2  10        2.65        0.22      1.66 o 
   5   2  10        9.59        9.54      2.53 o 
   6   2  10        3.34        2.52      2.27 o 
   7   2  10       28.88       16.79      5.11 o 
  -8   3  10       19.29       20.31      7.53 o 
  -7   3  10        7.74        1.66      3.33 o 
  -6   3  10       15.06       17.57      3.53 o 
  -5   3  10      917.00      938.47     16.32 o 
  -4   3  10      165.99      155.81      8.96 o 
  -3   3  10       34.82       28.52      3.29 o 
  -2   3  10        2.63        3.19      1.80 o 
  -1   3  10       64.96       62.17      3.15 o 
   0   3  10        8.33        6.97      3.12 o 
   1   3  10      292.00      263.95      6.83 o 
   2   3  10      531.23      556.71     13.39 o 
   3   3  10       26.76       31.36      3.58 o 
   4   3  10        1.85        4.07      1.91 o 
   5   3  10        6.93        4.87      2.78 o 
   6   3  10       74.27       83.30     11.99 o 
   7   3  10        5.08        8.74      6.18 o 
  -8   4  10       13.47       13.24      5.35 o 
  -7   4  10      518.52      503.70     29.99 o 
  -6   4  10        6.00        3.39      2.61 o 
  -5   4  10      418.35      423.81     11.12 o 
  -4   4  10        2.00        2.29      2.32 o 
  -3   4  10       21.99       22.79      3.70 o 
  -2   4  10       78.54       69.50      3.47 o 
  -1   4  10       98.99       87.79      4.14 o 
   0   4  10        0.05       -0.72      1.39 o 
   1   4  10        1.48        3.93      1.63 o 
   2   4  10        7.54        8.69      1.80 o 
   3   4  10      157.61      157.51      6.75 o 
   4   4  10      114.23      115.67      6.13 o 
   5   4  10       29.84       29.67      4.03 o 
   6   4  10       35.76       29.56      5.48 o 
   7   4  10        7.01        1.80      3.73 o 
  -8   5  10       17.85       11.81      4.19 o 
  -7   5  10       48.93       42.41      5.14 o 
  -6   5  10        8.05        3.19      3.13 o 
  -5   5  10       56.85       45.35      5.66 o 
  -4   5  10      414.95      408.64     12.45 o 
  -3   5  10       73.82       73.26      5.74 o 
  -2   5  10      201.97      200.76      8.04 o 
  -1   5  10       18.42       13.87      2.41 o 
   0   5  10       36.48       40.13      4.25 o 
   1   5  10      404.44      375.21      8.79 o 
   2   5  10       95.75       91.86      6.56 o 
   3   5  10       83.22       78.27      6.26 o 
   4   5  10        2.41       -0.43      1.59 o 
   5   5  10       36.58       32.26      4.19 o 
   6   5  10        8.00       11.27      3.78 o 
  -7   6  10      186.45      187.66     10.63 o 
  -6   6  10        5.81        8.02      3.71 o 
  -5   6  10        2.47        2.25      2.84 o 
  -4   6  10       16.92       18.76      3.84 o 
  -3   6  10       77.65       66.50      5.70 o 
  -2   6  10       11.68       10.91      3.07 o 
  -1   6  10      412.57      395.25     11.28 o 
   0   6  10        1.98        1.17      1.78 o 
   1   6  10       32.20       33.14      3.00 o 
   2   6  10        4.95        2.67      1.50 o 
   3   6  10        4.04        4.07      1.87 o 
   4   6  10        0.25        1.29      1.73 o 
   5   6  10       28.53       35.14      6.20 o 
   6   6  10        0.18       -0.93      2.65 o 
  -7   7  10       10.83        6.90      3.96 o 
  -6   7  10        3.71        1.02      3.49 o 
  -5   7  10       98.92       97.68      7.60 o 
  -4   7  10       14.16        7.52      3.18 o 
  -3   7  10      102.16      110.02      6.79 o 
  -2   7  10       19.35       13.23      3.37 o 
  -1   7  10        0.42        0.12      2.37 o 
   0   7  10      184.70      196.79      6.68 o 
   1   7  10       55.61       53.91      3.64 o 
   2   7  10        2.38        2.48      1.69 o 
   3   7  10      157.34      153.69      5.82 o 
   4   7  10        4.15        5.70      2.22 o 
   5   7  10        7.16        8.06      7.49 o 
   6   7  10        0.14        5.46      4.25 o 
  -7   8  10        0.00       -1.38      5.14 o 
  -6   8  10        1.61        4.19      3.69 o 
  -5   8  10       15.00       10.44      3.70 o 
  -4   8  10       68.33       56.59      6.08 o 
  -3   8  10      101.02      103.03      7.01 o 
  -2   8  10      193.11      183.24      8.67 o 
  -1   8  10      275.26      224.22     13.48 o 
   0   8  10      544.74      507.28     13.67 o 
   1   8  10       95.17       85.66      4.47 o 
   2   8  10      242.20      245.16      8.16 o 
   3   8  10       91.34       95.65      5.21 o 
   4   8  10        9.07        4.97      2.75 o 
   5   8  10        2.34        4.20      3.12 o 
   6   8  10        2.23        6.35      5.32 o 
  -6   9  10        0.04        2.31      3.71 o 
  -5   9  10       28.40       23.23      4.93 o 
  -4   9  10       63.33       67.77     15.04 o 
  -3   9  10        1.79       -1.05      2.83 o 
  -2   9  10       22.07       26.45      4.56 o 
  -1   9  10        9.38       12.31      3.67 o 
   0   9  10       92.03       84.16      6.74 o 
   1   9  10      126.35      121.81      6.02 o 
   2   9  10      138.26      162.35      7.92 o 
   3   9  10       79.07       81.16      5.06 o 
   4   9  10        2.94        3.01      2.80 o 
   5   9  10       46.59       41.35      6.29 o 
  -6  10  10        0.03        0.35      4.63 o 
  -5  10  10        0.54       -2.55      3.14 o 
  -4  10  10        1.79       -0.35      2.82 o 
  -3  10  10       73.96       60.56      6.36 o 
  -2  10  10        0.00       -1.09      2.75 o 
  -1  10  10       59.67       51.00      5.88 o 
   0  10  10       12.97       17.57      4.17 o 
   1  10  10       19.04       12.39      2.96 o 
   2  10  10       39.23       41.30      4.50 o 
   3  10  10       58.87       57.61      5.52 o 
   4  10  10      106.95      118.01      9.04 o 
   5  10  10       28.24       30.28      7.73 o 
  -5  11  10        6.71        8.42      5.90 o 
  -4  11  10        6.33        6.92      3.76 o 
  -3  11  10       67.29       61.46      6.86 o 
  -2  11  10       12.43       19.07      4.55 o 
  -1  11  10       26.02       22.34      4.77 o 
   0  11  10        3.39        0.26      3.06 o 
   1  11  10        4.84        5.15      2.65 o 
   2  11  10        3.51        4.88      4.07 o 
   3  11  10        0.03        0.56      2.22 o 
   4  11  10       12.64       13.22      3.61 o 
  -4  12  10        0.18       -4.25      3.97 o 
  -3  12  10        0.38       -2.37      3.16 o 
  -2  12  10       15.99       20.92      7.29 o 
  -1  12  10       20.18       43.87      6.30 o 
   0  12  10        1.95        5.46      3.61 o 
   1  12  10        1.84        3.07      2.47 o 
   2  12  10       15.24       24.38      5.07 o 
   3  12  10        0.00        0.98      3.05 o 
  -3  13  10        3.04        1.38      4.94 o 
  -2  13  10       32.51       31.35      5.79 o 
  -1  13  10      227.14      303.19     13.25 o 
   0  13  10        0.57        4.44      3.83 o 
   1  13  10      126.48      159.53      9.57 o 
   2  13  10        0.26        2.81      3.25 o 
  -8   1  11      302.07      326.60     15.66 o 
  -7   1  11      128.57      139.05     10.60 o 
  -6   1  11      217.02      238.70     11.66 o 
  -5   1  11      112.47      120.54      7.51 o 
  -4   1  11        1.68        2.28      1.59 o 
  -3   1  11      500.50      504.87      8.77 o 
  -2   1  11      114.23      111.13      4.13 o 
  -1   1  11       13.27       10.64      1.79 o 
   0   1  11      871.91      847.83     12.47 o 
   1   1  11      303.99      302.81     10.25 o 
   2   1  11      192.32      190.92      8.78 o 
   3   1  11       92.49       82.78      4.91 o 
   4   1  11       29.13       28.26      4.38 o 
   5   1  11       32.40       38.56      4.35 o 
   6   1  11       25.85       20.60      7.72 o 
  -8   2  11        3.57        8.07      4.99 o 
  -7   2  11       75.69       71.96      8.39 o 
  -6   2  11       26.28       23.41      3.76 o 
  -5   2  11       49.24       60.68      6.77 o 
  -4   2  11       91.87       96.01      7.17 o 
  -3   2  11     1197.52     1223.52     14.12 o 
  -2   2  11       19.41       25.33      2.61 o 
  -1   2  11      157.22      139.28      4.40 o 
   0   2  11       13.17       13.22      2.24 o 
   1   2  11      127.47      114.93      6.50 o 
   2   2  11      227.24      214.10      9.29 o 
   3   2  11       74.09       71.31      7.03 o 
   4   2  11       79.41       76.48      5.41 o 
   5   2  11       17.85       16.71      3.33 o 
   6   2  11        1.58        4.93      3.89 o 
   7   2  11        0.04       -5.54      3.69 o 
  -8   3  11        8.95        3.51      5.04 o 
  -7   3  11        0.33       -1.69      3.46 o 
  -6   3  11      226.19      207.75      8.43 o 
  -5   3  11      482.91      508.10     12.14 o 
  -4   3  11        0.18        0.34      1.94 o 
  -3   3  11      899.87      903.41     22.67 o 
  -2   3  11      510.18      499.26      8.55 o 
  -1   3  11      152.25      149.55      4.71 o 
   0   3  11        1.66        1.72      1.57 o 
   1   3  11      104.80       96.98      6.79 o 
   2   3  11       91.31       90.41      8.24 o 
   3   3  11       19.09       21.52      3.16 o 
   4   3  11       65.13       64.00      5.19 o 
   5   3  11       89.11       71.12      5.63 o 
   6   3  11        3.94        4.98      2.59 o 
  -7   4  11        4.41        5.60      3.08 o 
  -6   4  11      103.79      115.22      6.80 o 
  -5   4  11      231.64      247.33      8.65 o 
  -4   4  11        5.89        4.62      2.77 o 
  -3   4  11      641.24      632.60     12.38 o 
  -2   4  11      348.46      330.54      8.43 o 
  -1   4  11       29.51       34.16      3.30 o 
   0   4  11        0.12       -0.22      1.30 o 
   1   4  11        0.41        0.23      1.40 o 
   2   4  11        2.66        1.18      1.49 o 
   3   4  11       11.23       11.77      2.61 o 
   4   4  11       16.39       21.00      3.46 o 
   5   4  11       15.62       12.37      2.85 o 
   6   4  11       10.69        8.63      3.66 o 
  -7   5  11        2.26        0.23      2.75 o 
  -6   5  11       25.82       18.16      3.90 o 
  -5   5  11      488.10      479.44     19.50 o 
  -4   5  11      257.49      255.94     10.28 o 
  -3   5  11        0.34       -2.49      3.11 o 
  -2   5  11       19.53       21.55      3.83 o 
  -1   5  11       15.03       16.22      2.58 o 
   0   5  11       56.34       54.12      4.04 o 
   1   5  11        3.16        1.80      1.72 o 
   2   5  11        5.12       10.40      2.48 o 
   3   5  11        3.52        3.82      2.05 o 
   4   5  11       22.34       23.08      5.00 o 
   5   5  11       31.76       31.00      4.31 o 
   6   5  11        0.20        2.45      2.33 o 
  -7   6  11       21.46       18.29      4.33 o 
  -6   6  11        1.84       -0.04      3.17 o 
  -5   6  11       71.91       77.45     16.78 o 
  -4   6  11       53.33       57.53      6.01 o 
  -3   6  11        0.07       -0.86      2.42 o 
  -2   6  11        7.04        8.66      4.70 o 
  -1   6  11        3.10        0.10      2.24 o 
   0   6  11       54.86       43.95      7.58 o 
   1   6  11       17.05       24.84      3.53 o 
   2   6  11        0.72        0.02      1.68 o 
   3   6  11      230.80      213.02      8.26 o 
   4   6  11        2.97        2.42      2.43 o 
   5   6  11        0.50        1.38      2.13 o 
   6   6  11       12.93       14.40      5.28 o 
  -7   7  11       38.40       40.81      9.50 o 
  -6   7  11        1.36       -3.84      3.13 o 
  -5   7  11       39.79       33.78      5.27 o 
  -4   7  11       16.68       17.06      6.32 o 
  -3   7  11        0.30        3.47      2.58 o 
  -2   7  11      246.16      212.05      9.29 o 
  -1   7  11       35.10       33.93      6.96 o 
   0   7  11       41.01       43.09      5.03 o 
   1   7  11      139.80      128.63      5.98 o 
   2   7  11      308.74      285.03      7.63 o 
   3   7  11        1.80        0.26      1.98 o 
   4   7  11       18.30       21.32      3.67 o 
   5   7  11       12.62       20.19      4.69 o 
  -6   8  11        7.13       -2.05      3.49 o 
  -5   8  11        9.43        3.83      5.20 o 
  -4   8  11       15.98       11.18      3.93 o 
  -3   8  11        0.12        0.65      2.68 o 
  -2   8  11      116.54      107.45      9.77 o 
  -1   8  11      106.54       87.45      6.74 o 
   0   8  11        8.01        5.20      3.95 o 
   1   8  11        1.29        1.98      2.08 o 
   2   8  11       51.80       58.17      9.01 o 
   3   8  11        0.83       -0.75      1.92 o 
   4   8  11       44.98       48.16     13.76 o 
   5   8  11       20.23       15.31      3.92 o 
  -6   9  11       10.04        8.70      6.32 o 
  -5   9  11        0.47       -0.76      3.18 o 
  -4   9  11       35.17       22.24      7.65 o 
  -3   9  11        0.55        2.10      2.88 o 
  -2   9  11       48.05       49.30      5.95 o 
  -1   9  11       35.83       28.04      4.84 o 
   0   9  11       10.72       19.59      4.33 o 
   1   9  11       81.73       96.93      7.35 o 
   2   9  11      106.92       98.55      5.40 o 
   3   9  11        3.12        3.54      2.04 o 
   4   9  11       61.35       63.71      7.25 o 
   5   9  11       68.30       77.93     11.22 o 
  -5  10  11        1.80        1.04      5.01 o 
  -4  10  11        0.03        1.63      3.25 o 
  -3  10  11        0.43       -2.31      2.57 o 
  -2  10  11       12.86        5.95      3.90 o 
  -1  10  11       14.78        6.08      4.47 o 
   0  10  11       16.58       18.81      6.32 o 
   1  10  11        4.40       11.23      5.89 o 
   2  10  11       13.07       16.69      3.66 o 
   3  10  11       75.07       70.60      6.07 o 
   4  10  11      112.50      108.17      9.12 o 
  -4  11  11       21.11       29.39      5.55 o 
  -3  11  11        0.02       -0.33      3.20 o 
  -2  11  11        2.23        0.01      3.46 o 
  -1  11  11        9.33       11.67      4.13 o 
   0  11  11       13.55        7.32      3.71 o 
   1  11  11        1.38        3.78      3.41 o 
   2  11  11       47.26       55.18     10.77 o 
   3  11  11        2.44        2.88      3.50 o 
  -3  12  11       66.73       74.99     10.98 o 
  -2  12  11       45.00       37.45      6.18 o 
  -1  12  11        3.54        2.18      5.61 o 
   0  12  11       26.43       41.74      6.36 o 
   1  12  11       44.77       67.19     10.48 o 
   2  12  11       10.41       16.38      6.56 o 
  -2  13  11       20.56       25.93      7.98 o 
  -1  13  11        0.85        0.72      4.08 o 
   0  13  11       14.97       21.39      7.98 o 
   1  13  11        1.34        2.24      6.01 o 
  -8   0  12        6.95       17.02      8.32 o 
  -7   0  12       13.64        7.18      5.14 o 
  -6   0  12      489.45      540.39     25.07 o 
  -5   0  12       64.15       69.64     10.05 o 
  -4   0  12      457.42      464.21     12.75 o 
  -3   0  12      565.52      536.94     24.29 o 
  -2   0  12      450.89      452.27     11.69 o 
  -1   0  12     2665.05     2673.88     50.70 o 
   0   0  12     2746.20     2714.43     47.79 o 
   1   0  12       39.42       35.15      6.46 o 
   2   0  12       44.66       61.67      8.67 o 
   3   0  12      458.29      463.02     21.27 o 
   4   0  12        2.75       -0.38      3.83 o 
   5   0  12        1.46       -5.13      3.42 o 
   6   0  12        8.90        4.14      5.56 o 
  -7   1  12       17.90       16.75      5.99 o 
  -6   1  12        2.44        3.27      3.58 o 
  -5   1  12       35.80       43.97      9.97 o 
  -4   1  12       20.79       16.15      3.24 o 
  -3   1  12      109.47      110.36      4.50 o 
  -2   1  12      535.83      528.13      9.01 o 
  -1   1  12      320.52      335.82      6.98 o 
   0   1  12      108.21      113.34      7.67 o 
   1   1  12        0.16       -0.82      1.79 o 
   2   1  12      106.75      116.90     10.79 o 
   3   1  12      115.79      129.46     17.14 o 
   4   1  12       25.31       25.00      3.59 o 
   5   1  12       11.47        3.66      6.13 o 
   6   1  12        4.10       10.06      4.32 o 
  -7   2  12        1.61       -1.02      3.48 o 
  -6   2  12       19.04       23.75      7.39 o 
  -5   2  12      135.27      136.53      6.63 o 
  -4   2  12       16.36        7.65      3.59 o 
  -3   2  12      523.61      536.45      9.41 o 
  -2   2  12       91.78       96.34      4.18 o 
  -1   2  12     1436.77     1433.23     31.94 o 
   0   2  12        7.05        6.14      2.05 o 
   1   2  12       94.42       96.88     10.53 o 
   2   2  12       79.08       74.91      6.60 o 
   3   2  12      237.34      243.97     11.04 o 
   4   2  12        1.46       -1.00      2.22 o 
   5   2  12       56.58       58.31      5.69 o 
   6   2  12        4.22        0.03      6.63 o 
  -7   3  12        0.03       -1.30      3.41 o 
  -6   3  12        1.84        0.33      2.42 o 
  -5   3  12      153.67      141.96      6.83 o 
  -4   3  12      126.27      110.31      5.96 o 
  -3   3  12      374.59      403.59     14.93 o 
  -2   3  12        0.73        1.05      1.48 o 
  -1   3  12      879.27      839.26     13.42 o 
   0   3  12       87.26       87.99      4.74 o 
   1   3  12       14.20        9.52      6.25 o 
   2   3  12        6.97        5.30      5.65 o 
   3   3  12        0.51        0.50      1.70 o 
   4   3  12        0.23        2.24      2.33 o 
   5   3  12        0.06       -1.13      2.02 o 
   6   3  12        5.85        6.83      3.54 o 
  -7   4  12        5.86        5.26      3.16 o 
  -6   4  12       25.96       32.35      5.75 o 
  -5   4  12        3.95       -2.04      1.95 o 
  -4   4  12       39.16       33.90      5.81 o 
  -3   4  12      932.40      822.80     14.50 o 
  -2   4  12        7.56        3.09      2.06 o 
  -1   4  12       59.53       64.61      4.32 o 
   0   4  12        4.10        6.77      2.18 o 
   1   4  12        0.05        2.06      2.23 o 
   2   4  12      126.18      136.48     10.08 o 
   3   4  12       20.48       16.88      3.12 o 
   4   4  12       30.04       36.80      5.78 o 
   5   4  12        5.30        6.18      2.51 o 
   6   4  12        0.31        1.51      2.86 o 
  -7   5  12       18.37       13.25      4.06 o 
  -6   5  12       46.14       56.62     11.98 o 
  -5   5  12       29.23       35.04      4.46 o 
  -4   5  12       77.30       80.48      5.60 o 
  -3   5  12       80.53       93.45      6.66 o 
  -2   5  12       10.69       10.27      2.55 o 
  -1   5  12        0.03        2.81      1.82 o 
   0   5  12       59.28       55.85      4.31 o 
   1   5  12        2.67        3.41      2.09 o 
   2   5  12       25.37       24.93      3.36 o 
   3   5  12       12.39       20.96      3.37 o 
   4   5  12        8.26        7.31      2.53 o 
   5   5  12       26.29       32.94      4.62 o 
   6   5  12        0.54        2.27      3.95 o 
  -7   6  12        2.37       -0.14      4.03 o 
  -6   6  12       19.43       18.74      4.08 o 
  -5   6  12       14.17       11.63      3.83 o 
  -4   6  12        0.61        0.79      2.62 o 
  -3   6  12      119.15      100.36      6.87 o 
  -2   6  12       47.49       41.92      5.18 o 
  -1   6  12        5.51        9.58      3.18 o 
   0   6  12      465.15      417.77     15.59 o 
   1   6  12       11.68       14.21      2.87 o 
   2   6  12      213.54      194.33      7.65 o 
   3   6  12        0.11        1.12      1.89 o 
   4   6  12        0.34       -0.70      2.15 o 
   5   6  12        5.35        2.41      2.55 o 
  -6   7  12        0.12       -0.02      3.37 o 
  -5   7  12        2.33        8.89      3.81 o 
  -4   7  12       21.62       19.90      4.48 o 
  -3   7  12       11.97       11.72      5.39 o 
  -2   7  12       20.19       17.34      4.83 o 
  -1   7  12       79.99       90.37      6.79 o 
   0   7  12       89.09       86.52      6.72 o 
   1   7  12       74.60       73.05      7.30 o 
   2   7  12       25.91       21.16      3.38 o 
   3   7  12        4.43        3.05      2.30 o 
   4   7  12        3.17       -1.74      1.95 o 
   5   7  12       26.51       33.87      7.67 o 
  -6   8  12        3.38       -4.76      4.94 o 
  -5   8  12        3.77        0.74      3.29 o 
  -4   8  12       19.53       16.35      7.98 o 
  -3   8  12      121.03      109.26      7.64 o 
  -2   8  12       54.49       46.92      5.67 o 
  -1   8  12      126.73      109.59      8.30 o 
   0   8  12      314.44      280.65     11.06 o 
   1   8  12        2.32        1.21      2.90 o 
   2   8  12       11.98        8.43      2.23 o 
   3   8  12       30.71       30.37      4.20 o 
   4   8  12      125.39      150.48      7.89 o 
   5   8  12        5.80        9.74      5.32 o 
  -5   9  12        6.25        0.22      3.43 o 
  -4   9  12       22.15       20.58      4.73 o 
  -3   9  12       43.08       46.30     12.78 o 
  -2   9  12        0.69       -3.45      2.73 o 
  -1   9  12       15.32       25.76     10.15 o 
   0   9  12        8.00        0.09      2.90 o 
   1   9  12       13.99        9.47      5.58 o 
   2   9  12       58.45       63.43      4.73 o 
   3   9  12        0.22       -1.69      1.81 o 
   4   9  12       36.09       32.03      5.63 o 
  -5  10  12        0.33        4.66      5.32 o 
  -4  10  12       20.92       25.08      5.16 o 
  -3  10  12       52.52       46.02      6.14 o 
  -2  10  12       10.99        8.48      5.13 o 
  -1  10  12        6.53        6.40      3.72 o 
   0  10  12        0.05        9.52      3.73 o 
   1  10  12       76.48       78.05      8.01 o 
   2  10  12       13.27       15.03      3.45 o 
   3  10  12       42.97       50.89      7.11 o 
  -4  11  12       32.57       37.36      8.67 o 
  -3  11  12        0.30        6.44      3.98 o 
  -2  11  12        3.88        8.62      4.26 o 
  -1  11  12        3.31        3.07      4.06 o 
   0  11  12       22.80       24.30      5.21 o 
   1  11  12        0.10        1.73      3.59 o 
   2  11  12       14.79       18.70      3.83 o 
   3  11  12        0.00        1.00      4.01 o 
  -3  12  12       16.11       28.21      7.80 o 
  -2  12  12        0.14       -5.90      3.94 o 
  -1  12  12        0.29        8.86      4.19 o 
   0  12  12       14.46       27.22      5.85 o 
   1  12  12        0.02        7.75      4.14 o 
  -7   1  13       22.85       28.17      6.06 o 
  -6   1  13       14.61        8.57      3.81 o 
  -5   1  13       26.04       20.11      4.74 o 
  -4   1  13      483.74      481.84     12.22 o 
  -3   1  13        0.13        1.05      1.74 o 
  -2   1  13      683.86      705.81     14.41 o 
  -1   1  13      456.39      480.26     15.56 o 
   0   1  13       40.82       43.39      4.99 o 
   1   1  13     3485.82     3461.52     42.59 o 
   2   1  13        6.09        6.89      2.75 o 
   3   1  13      318.43      325.49     18.16 o 
   4   1  13       18.40       22.82      8.84 o 
   5   1  13        8.10       10.15      4.32 o 
  -7   2  13        7.95        9.28      4.49 o 
  -6   2  13        2.97       -3.42      2.98 o 
  -5   2  13       70.24       74.95      5.73 o 
  -4   2  13      123.47      102.59      6.03 o 
  -3   2  13      379.45      334.13      9.18 o 
  -2   2  13       28.03       20.66      2.56 o 
  -1   2  13      659.36      652.36     12.08 o 
   0   2  13       37.96       43.95      5.04 o 
   1   2  13      792.59      760.53     18.20 o 
   2   2  13       80.26       89.71      7.48 o 
   3   2  13        8.62        4.12      2.88 o 
   4   2  13        0.49       -1.04      2.54 o 
   5   2  13        4.23       -0.21      2.24 o 
  -7   3  13        6.57        8.23      4.22 o 
  -6   3  13        6.78        3.90      2.77 o 
  -5   3  13        1.96        3.94      2.40 o 
  -4   3  13       63.97       60.47      4.96 o 
  -3   3  13      125.84      111.25      5.69 o 
  -2   3  13      301.42      245.34      6.52 o 
  -1   3  13     1383.29     1336.28     18.03 o 
   0   3  13      160.30      166.95      6.29 o 
   1   3  13      339.84      293.01     11.19 o 
   2   3  13      173.82      167.41      9.11 o 
   3   3  13       73.49       56.73      6.64 o 
   4   3  13       12.37        7.63      3.47 o 
   5   3  13        1.02        0.41      2.11 o 
  -7   4  13        0.04        1.40      4.01 o 
  -6   4  13        1.70        0.82      3.18 o 
  -5   4  13        0.59        1.25      2.18 o 
  -4   4  13       80.22       91.09      8.61 o 
  -3   4  13       14.95       10.74      2.70 o 
  -2   4  13      129.34       95.10      7.25 o 
  -1   4  13      245.47      282.18      8.14 o 
   0   4  13        6.09        1.74      2.12 o 
   1   4  13       14.73       11.61      3.30 o 
   2   4  13        0.22       -3.64      3.19 o 
   3   4  13        0.74       -0.83      1.64 o 
   4   4  13       23.26       22.07      5.65 o 
   5   4  13        3.21        1.60      2.59 o 
  -7   5  13        8.74        7.43      3.61 o 
  -6   5  13       25.97       23.17      4.28 o 
  -5   5  13       62.12       65.89      8.62 o 
  -4   5  13       33.57       28.05      3.87 o 
  -3   5  13       32.21       27.09      3.58 o 
  -2   5  13      165.44      119.36      9.98 o 
  -1   5  13      214.41      181.44      8.80 o 
   0   5  13       81.21       73.05      7.95 o 
   1   5  13        4.74        4.38      2.61 o 
   2   5  13       36.09       45.60      5.90 o 
   3   5  13       43.50       43.61      4.81 o 
   4   5  13       60.21       63.47      5.80 o 
   5   5  13        2.43        1.33      3.54 o 
  -6   6  13       24.97       36.14      4.85 o 
  -5   6  13       14.64       12.27      3.27 o 
  -4   6  13       19.18       23.55      4.34 o 
  -3   6  13       49.99       53.21      4.74 o 
  -2   6  13       45.81       44.10      5.22 o 
  -1   6  13        8.84        5.65      3.23 o 
   0   6  13       93.38       89.06      8.40 o 
   1   6  13       25.74       27.81      3.65 o 
   2   6  13       14.57       15.05      4.06 o 
   3   6  13       20.58       16.93      3.31 o 
   4   6  13       27.06       20.50      3.88 o 
   5   6  13       26.77       26.80      5.52 o 
  -6   7  13        0.01       -2.36      3.41 o 
  -5   7  13        9.44        5.46      6.56 o 
  -4   7  13       27.47       14.92      3.37 o 
  -3   7  13       10.76       12.15      3.55 o 
  -2   7  13       40.82       32.40      4.89 o 
  -1   7  13       56.67       50.90      7.82 o 
   0   7  13       85.61       83.68     14.74 o 
   1   7  13       80.51       63.27      7.90 o 
   2   7  13      196.40      166.34      9.48 o 
   3   7  13       36.35       27.52      4.05 o 
   4   7  13       21.42       13.61      3.32 o 
  -5   8  13       46.82       49.59      6.55 o 
  -4   8  13       14.57       12.05      4.03 o 
  -3   8  13        4.93        3.88      3.19 o 
  -2   8  13       46.62       51.14      6.11 o 
  -1   8  13        2.85       -2.04      2.55 o 
   0   8  13        7.87        5.95      3.46 o 
   1   8  13       21.77       19.55      6.56 o 
   2   8  13       43.06       45.37     15.76 o 
   3   8  13        6.95        5.42      2.78 o 
   4   8  13        2.61        3.29      2.69 o 
  -5   9  13        5.05       17.47      6.77 o 
  -4   9  13       24.07       36.72      8.56 o 
  -3   9  13        0.80       -2.56      4.35 o 
  -2   9  13        0.35        2.53      3.33 o 
  -1   9  13        0.46        0.71      3.08 o 
   0   9  13        0.47        5.62      3.31 o 
   1   9  13        1.07        0.68      2.99 o 
   2   9  13        6.44        9.36      5.90 o 
   3   9  13       12.70        8.38      4.46 o 
  -4  10  13       65.94       64.91     10.57 o 
  -3  10  13        2.78        6.63      3.91 o 
  -2  10  13      117.12      155.58     13.09 o 
  -1  10  13        3.09        8.62      3.97 o 
   0  10  13       10.02       25.56      5.31 o 
   1  10  13        0.28        1.84      3.39 o 
   2  10  13       12.14       15.51      4.52 o 
   3  10  13        0.31       -4.45      2.97 o 
  -3  11  13        5.67       20.51      7.04 o 
  -2  11  13       20.90       43.54      8.84 o 
  -1  11  13       44.52       57.25      7.22 o 
   0  11  13       12.65       11.64      4.57 o 
   1  11  13       20.02       27.76      6.91 o 
   2  11  13        1.10        1.95      3.82 o 
  -7   0  14        8.01       15.95      7.67 o 
  -6   0  14      168.34      209.96     17.26 o 
  -5   0  14      130.88      156.00     13.57 o 
  -4   0  14        4.51        5.21      4.63 o 
  -3   0  14      258.33      263.40     10.09 o 
  -2   0  14       58.06       60.93      5.46 o 
  -1   0  14       83.55       77.38      8.87 o 
   0   0  14       11.07       15.19      4.73 o 
   1   0  14       28.00       21.27      6.35 o 
   2   0  14      108.90       81.90     10.53 o 
   3   0  14     1288.64     1251.39     38.12 o 
   4   0  14        7.56       -1.90      4.63 o 
   5   0  14       39.17       23.41      8.56 o 
  -7   1  14        0.46        0.37      3.47 o 
  -6   1  14        0.37        4.83      4.26 o 
  -5   1  14       16.93       18.47      8.20 o 
  -4   1  14        0.00        1.81      2.10 o 
  -3   1  14        2.17        1.46      1.60 o 
  -2   1  14      384.01      371.07      8.16 o 
  -1   1  14      110.02      116.77      6.93 o 
   0   1  14      105.38      116.29      8.79 o 
   1   1  14       59.39       72.39      6.71 o 
   2   1  14       22.95       33.74      5.39 o 
   3   1  14       45.37       55.46      6.92 o 
   4   1  14       84.77       78.56      8.51 o 
   5   1  14        0.31        2.20      3.79 o 
  -7   2  14        1.20        0.60      3.89 o 
  -6   2  14        1.68        1.43      3.47 o 
  -5   2  14       12.10       13.19      5.04 o 
  -4   2  14      133.21      143.80      6.78 o 
  -3   2  14        5.96        0.25      1.90 o 
  -2   2  14        3.87        8.07      3.90 o 
  -1   2  14       85.83       82.61      5.03 o 
   0   2  14       43.99       47.37      5.54 o 
   1   2  14      205.34      201.79     15.09 o 
   2   2  14       45.13       44.64      6.07 o 
   3   2  14      369.22      370.48     14.68 o 
   4   2  14        0.41        0.24      4.23 o 
   5   2  14       21.42       28.55      8.56 o 
  -6   3  14        0.20        1.50      3.71 o 
  -5   3  14       35.62       45.15      4.97 o 
  -4   3  14       24.49       26.91      3.90 o 
  -3   3  14       64.33       61.91      4.88 o 
  -2   3  14       90.24       95.04     14.05 o 
  -1   3  14      401.85      372.85     15.73 o 
   0   3  14       25.63       32.58      4.86 o 
   1   3  14      205.79      194.33     13.21 o 
   2   3  14       11.73       14.39      3.93 o 
   3   3  14       17.78       21.61      4.90 o 
   4   3  14       18.54       15.89      4.59 o 
   5   3  14        4.24        4.09      3.34 o 
  -6   4  14        5.48        7.92      3.32 o 
  -5   4  14       13.14       14.04      3.71 o 
  -4   4  14       86.95       83.39      5.95 o 
  -3   4  14      118.28       96.65     13.43 o 
  -2   4  14        4.44        6.13      2.81 o 
  -1   4  14       36.38       42.57      4.17 o 
   0   4  14      122.70       99.82      8.48 o 
   1   4  14      135.73      106.63     12.53 o 
   2   4  14       17.91       16.10      8.74 o 
   3   4  14        2.32        1.97      2.65 o 
   4   4  14        2.12        3.84      2.35 o 
   5   4  14        5.23        5.01      3.42 o 
  -6   5  14        3.00        1.16      2.92 o 
  -5   5  14        3.83        2.64      2.77 o 
  -4   5  14       36.11       38.50      5.04 o 
  -3   5  14       20.92       18.90      4.17 o 
  -2   5  14      208.56      202.35      9.13 o 
  -1   5  14        0.42        0.00      2.34 o 
   0   5  14      127.43      108.18      5.79 o 
   1   5  14        6.26        2.74      5.51 o 
   2   5  14       17.01       21.97      4.93 o 
   3   5  14        1.93        2.73      3.17 o 
   4   5  14       14.45       15.25      3.62 o 
   5   5  14        1.94       -2.62      4.21 o 
  -6   6  14        8.49        9.38      4.33 o 
  -5   6  14       21.05       15.50      3.58 o 
  -4   6  14       23.71       26.51      4.00 o 
  -3   6  14       89.75       73.59      8.63 o 
  -2   6  14       22.04       18.78      4.00 o 
  -1   6  14       22.32       25.11      4.94 o 
   0   6  14       22.82       25.63      4.69 o 
   1   6  14        8.28       12.39      3.75 o 
   2   6  14       61.35       76.61      7.66 o 
   3   6  14       16.02       22.73      5.01 o 
   4   6  14       49.27       62.21      6.19 o 
  -5   7  14        0.21        0.82      2.61 o 
  -4   7  14        0.02        3.62      2.70 o 
  -3   7  14       76.40       87.93     10.95 o 
  -2   7  14        1.03        3.06      3.04 o 
  -1   7  14        4.45        7.26      3.67 o 
   0   7  14       14.72       27.93      4.96 o 
   1   7  14        0.21       -0.69      3.83 o 
   2   7  14       33.49       30.77      5.76 o 
   3   7  14       29.69       31.33      5.65 o 
   4   7  14       35.55       56.35      7.32 o 
  -5   8  14        6.91        5.12      3.80 o 
  -4   8  14        4.02        4.64      3.65 o 
  -3   8  14        5.99       10.37      3.67 o 
  -2   8  14       16.30       11.41      5.78 o 
  -1   8  14        0.45        2.09      5.13 o 
   0   8  14        0.54        4.04      3.57 o 
   1   8  14        7.06       10.05      5.94 o 
   2   8  14       11.10       12.01      3.99 o 
   3   8  14        8.03       14.68      3.26 o 
  -4   9  14       13.86        5.08      5.56 o 
  -3   9  14        4.85       10.91      4.01 o 
  -2   9  14        0.39        2.55      3.24 o 
  -1   9  14       14.53       11.12      4.25 o 
   0   9  14       23.63       16.44      4.45 o 
   1   9  14       34.07       51.03      8.49 o 
   2   9  14       10.08       21.37      7.32 o 
   3   9  14        0.68        0.67      3.24 o 
  -3  10  14       26.29       36.36      8.49 o 
  -2  10  14      108.83      157.20     13.57 o 
  -1  10  14        0.88        5.24      3.95 o 
   0  10  14        1.57        4.10      3.76 o 
   1  10  14       12.83       11.32      4.25 o 
   2  10  14        2.84        1.86      5.28 o 
  -1  11  14        0.76        1.86      5.35 o 
   0  11  14       60.09       76.00     11.60 o 
  -6   1  15       13.79       11.72      4.53 o 
  -5   1  15       18.41       18.88      4.85 o 
  -4   1  15        7.19        5.84      2.62 o 
  -3   1  15       39.64       42.58      3.68 o 
  -2   1  15       16.03       14.52      2.81 o 
  -1   1  15        0.75        1.08      2.61 o 
   0   1  15       31.24       41.11      7.35 o 
   1   1  15        0.08        7.15      2.98 o 
   2   1  15        0.00        3.43      2.78 o 
   3   1  15      359.82      373.94     15.37 o 
   4   1  15        0.55        4.72      3.52 o 
  -6   2  15        0.25        6.60      4.05 o 
  -5   2  15        4.54        5.20      3.53 o 
  -4   2  15       14.62       14.98      3.32 o 
  -3   2  15        1.77        2.98      2.40 o 
  -2   2  15        0.53        0.80      1.91 o 
  -1   2  15       56.83       60.36     16.64 o 
   0   2  15      262.47      231.58     14.90 o 
   1   2  15        9.98       10.25      4.44 o 
   2   2  15       73.92       79.56      9.84 o 
   3   2  15      116.99      118.33      9.57 o 
   4   2  15       14.71       18.28      5.03 o 
  -6   3  15        1.50       -1.94      3.18 o 
  -5   3  15        4.17        1.80      2.43 o 
  -4   3  15       89.00       93.16      6.35 o 
  -3   3  15      128.13      118.09     24.95 o 
  -2   3  15        3.20        7.88      3.20 o 
  -1   3  15      164.42      177.61      8.94 o 
   0   3  15       40.63       44.85      5.68 o 
   1   3  15       44.63       36.28      6.68 o 
   2   3  15       61.46       66.24     10.19 o 
   3   3  15      127.09      143.22     10.47 o 
   4   3  15       34.36       36.23      6.25 o 
  -6   4  15       11.70       15.72      3.93 o 
  -5   4  15        0.65        4.18      2.85 o 
  -4   4  15        1.87        1.07      2.40 o 
  -3   4  15      138.54      163.29      8.74 o 
  -2   4  15       61.30       62.28      6.22 o 
  -1   4  15       59.25       47.15     14.73 o 
   0   4  15        9.52       18.38      4.12 o 
   1   4  15       13.48       11.36      3.75 o 
   2   4  15       40.94       46.66     13.31 o 
   3   4  15       12.32        8.66      5.37 o 
   4   4  15        4.03       14.99      6.70 o 
  -5   5  15        0.31       -0.79      2.54 o 
  -4   5  15       32.47       39.78      4.64 o 
  -3   5  15       83.29       84.78     12.81 o 
  -2   5  15       23.29       26.72      5.35 o 
  -1   5  15        4.70        7.14      3.09 o 
   0   5  15        5.31        1.51      3.88 o 
   1   5  15       90.09       97.13     18.47 o 
   2   5  15       21.02       20.71      4.99 o 
   3   5  15        0.78        5.05      3.54 o 
  -5   6  15       60.18       75.41      6.55 o 
  -4   6  15        2.72        1.91      2.99 o 
  -3   6  15        4.84        0.42      3.85 o 
  -2   6  15        0.19       -0.94      2.55 o 
  -1   6  15        1.29        0.21      2.83 o 
   0   6  15       42.23       44.58      8.91 o 
   1   6  15       11.31       11.51      4.09 o 
   2   6  15        1.67        2.22      4.99 o 
   3   6  15        2.29        1.41      8.13 o 
  -5   7  15       26.34       16.20      4.94 o 
  -4   7  15       41.02       38.13      5.83 o 
  -3   7  15       10.12       16.00      7.72 o 
  -2   7  15        9.48       14.01      4.04 o 
  -1   7  15        6.16        9.28      3.92 o 
   0   7  15        3.63       -4.21      4.52 o 
   1   7  15       10.15       12.05      6.11 o 
   2   7  15        6.23        2.76      3.97 o 
   3   7  15        9.46        4.40      4.70 o 
  -4   8  15       19.17       27.31      7.77 o 
  -3   8  15       12.68       22.95      4.87 o 
  -2   8  15       22.78       37.30      5.80 o 
  -1   8  15        5.65        7.97      3.81 o 
   0   8  15        8.97       10.98      4.00 o 
   1   8  15        0.96       -1.66      4.94 o 
   2   8  15        4.61       20.82      7.22 o 
  -3   9  15        0.18        8.39      5.94 o 
  -2   9  15        7.48        6.08      5.35 o 
  -1   9  15       60.77       88.19     12.48 o 
   0   9  15       16.03       33.59      5.96 o 
  -1  10  15        0.07       -0.14      4.70 o 
   0  10  15        1.64        5.66      5.52 o 
  -6   0  16       15.08       26.76      8.87 o 
  -5   0  16       32.17       33.22      8.98 o 
  -4   0  16        1.44        5.63      5.08 o 
  -3   0  16        0.07        3.36      2.77 o 
  -2   0  16       47.86       62.67      8.63 o 
  -1   0  16      324.13      363.71     18.47 o 
   0   0  16        5.82       12.81      4.94 o 
   1   0  16       76.56       91.15     11.36 o 
   2   0  16       14.72       15.61      6.35 o 
   3   0  16       73.55       72.13     11.36 o 
  -6   1  16        0.98       -3.43      5.28 o 
  -5   1  16        7.69        9.34      4.38 o 
  -4   1  16       22.23       30.58      4.15 o 
  -3   1  16       19.35       16.44     11.43 o 
  -2   1  16        5.32       14.15      3.33 o 
  -1   1  16        0.09       -1.35      2.14 o 
   0   1  16        6.09        5.66      2.92 o 
   1   1  16       40.42       60.23      6.92 o 
   2   1  16       23.56       23.56      7.68 o 
   3   1  16        0.80        3.19      3.33 o 
  -5   2  16       17.62       17.42      4.92 o 
  -4   2  16        2.35        4.04      2.53 o 
  -3   2  16       43.23       50.49      6.04 o 
  -2   2  16        0.96        2.67      2.40 o 
  -1   2  16        0.01        4.27      2.61 o 
   0   2  16        0.30        1.98      2.56 o 
   1   2  16       17.00       25.61      8.11 o 
   2   2  16       13.76       14.54      4.73 o 
   3   2  16       23.60       36.00     11.95 o 
  -5   3  16        0.02        4.13      2.97 o 
  -4   3  16        3.75        2.06      2.66 o 
  -3   3  16        7.80        5.45      6.92 o 
  -2   3  16        0.92        0.56      2.70 o 
  -1   3  16        5.11        3.79      2.68 o 
   0   3  16       11.82       11.77      3.58 o 
   1   3  16       80.81      101.70     12.57 o 
   2   3  16        1.72        1.00      3.83 o 
   3   3  16        0.51        8.47      4.06 o 
  -5   4  16        3.03        0.33      2.83 o 
  -4   4  16      112.19       98.39      7.94 o 
  -3   4  16      107.62      104.07      7.89 o 
  -2   4  16       24.22       26.86      4.77 o 
  -1   4  16       15.00       18.44      5.87 o 
   0   4  16       94.33      108.05      8.43 o 
   1   4  16        8.77        5.50      3.36 o 
   2   4  16       48.91       54.46      7.23 o 
   3   4  16       32.55       48.95      9.13 o 
  -5   5  16       22.01       19.50      5.00 o 
  -4   5  16        1.38       -1.30      2.72 o 
  -3   5  16       44.18       54.61      6.52 o 
  -2   5  16       37.27       42.13      5.80 o 
  -1   5  16       30.97       43.37      8.29 o 
   0   5  16       47.59       42.75      8.49 o 
   1   5  16       37.67       28.03      5.64 o 
   2   5  16        0.23        4.72      8.53 o 
   3   5  16       71.58       74.27     12.05 o 
  -4   6  16        0.04        5.70      5.35 o 
  -3   6  16       10.72        8.97      7.01 o 
  -2   6  16        0.00        5.90      3.46 o 
  -1   6  16        2.91        1.42      3.18 o 
   0   6  16        0.01       -0.93      4.63 o 
   1   6  16       40.71       39.05     11.29 o 
   2   6  16        1.86        1.48      3.47 o 
  -4   7  16        8.26        6.80      5.97 o 
  -3   7  16       48.94       63.88      9.84 o 
  -2   7  16        0.10        3.54      3.52 o 
  -1   7  16       17.73       27.67      5.28 o 
   0   7  16        3.94        9.01      5.84 o 
   1   7  16        3.74        0.55      5.08 o 
   2   7  16        3.47        0.62      4.18 o 
  -3   8  16        3.57        3.38      5.21 o 
  -2   8  16       14.93       15.57      6.42 o 
  -1   8  16        3.13       -2.42      4.90 o 
  -1   9  16        0.22       -0.90      4.76 o 
  -5   1  17       57.99       94.29      9.56 o 
  -4   1  17        0.00        0.21      3.08 o 
  -3   1  17        6.55       11.19      5.08 o 
  -2   1  17        0.00        2.36      4.40 o 
  -1   1  17        0.01        7.29      2.82 o 
   0   1  17        0.10        2.68      2.70 o 
   1   1  17        0.23       -1.56      4.35 o 
   2   1  17        0.20        6.00      3.48 o 
  -5   2  17       48.22       69.45      8.98 o 
  -4   2  17        8.65       10.13      4.04 o 
  -3   2  17        3.00        1.72      3.05 o 
  -2   2  17        0.45        9.12      4.21 o 
  -1   2  17        1.61       11.29      3.59 o 
   0   2  17        2.34        2.83      2.90 o 
   1   2  17       74.27       87.78      8.51 o 
   2   2  17        7.43       10.51      5.54 o 
  -4   3  17       31.19       49.74      7.60 o 
  -3   3  17       89.39       95.60      7.90 o 
  -2   3  17       40.32       41.19      8.29 o 
  -1   3  17        1.02        4.18      4.25 o 
   0   3  17        5.62        6.62      3.33 o 
   1   3  17        6.15        2.79      2.73 o 
   2   3  17       39.94       41.48      6.74 o 
  -4   4  17        7.94        7.10      7.41 o 
  -3   4  17        4.23        5.67      3.25 o 
  -2   4  17        1.40        6.56      5.18 o 
  -1   4  17        2.93        6.49      4.32 o 
   0   4  17       16.32       12.60      8.39 o 
   1   4  17       51.25       69.85      7.85 o 
   2   4  17        9.30        5.49      5.28 o 
  -4   5  17        5.26        7.73      5.94 o 
  -3   5  17       14.32       10.84      4.26 o 
  -2   5  17       73.01       71.87     10.48 o 
  -1   5  17       24.50       34.08      8.18 o 
   0   5  17        6.84        1.80      3.87 o 
   1   5  17        0.59       -1.21      3.97 o 
   2   5  17        0.69       -1.90      4.39 o 
  -3   6  17        0.66        4.21      5.18 o 
  -2   6  17       44.82       50.13      8.84 o 
  -2   7  17       25.63       48.44      9.25 o 
  -2   0  18        0.95        5.63      4.32 o 
  -1   0  18       28.25       22.44      6.11 o 
   0   0  18       30.16       39.15      8.74 o 
   1   0  18       39.07       48.86      9.94 o 
  -4   1  18       33.37       33.63      8.98 o 
  -3   1  18        9.43        8.32      4.83 o 
  -2   1  18      125.49      162.23      9.55 o 
  -1   1  18       16.29       22.14      4.72 o 
   0   1  18        5.07       21.44      4.66 o 
   1   1  18        5.66        3.31      3.41 o 
  -4   2  18        0.05       -2.73      5.01 o 
  -3   2  18      100.66      134.73     12.33 o 
  -2   2  18        3.72        2.80      3.73 o 
  -1   2  18        8.39       15.35      3.99 o 
   0   2  18        0.05        4.34      3.68 o 
   1   2  18        1.08        4.35      4.35 o 
  -3   3  18        6.34       21.72      6.49 o 
  -2   3  18        9.91        9.15      4.94 o 
  -1   3  18       11.47       15.23      5.49 o 
   0   3  18       11.87       12.89      4.35 o 
   1   3  18       36.17       59.59     10.84 o 
   1   4  18        1.34       -2.11      3.52 o 
  -1   1  19      205.30      289.31     18.96 o 
                                                 
